# Supplementary material for: Exploring the genetics of lithium response in bipolar disorders
Source: Int J Bipolar Disord. 2024 Jun 12;12:20. doi: 10.1186/s40345-024-00341-y (PMC11169116; doi:10.1186/s40345-024-00341-y)
Supplement: Supplementary file 1 — Supplementary Material 1. [file 40345_2024_341_MOESM1_ESM.xlsx]

## Sheet: Suppl.Table.1
PGS Catalog ID	Phenotype	Method	Publication ID	Year	# SNPs	# Valid SNPs	% from PGS
PGS002149	Sleeplessness / insomnia	LDpred2 (bigsnpr)	PGP000263	2022	926585	760688	82.0959
PGS002196	Sleep duration	LDpred2 (bigsnpr)	PGP000263	2022	927619	761355	82.0763
PGS002209	Chronotype	LDpred2 (bigsnpr)	PGP000263	2022	955439	782637	81.9139
PGS003118	Type 2 Diabetes	PRS-CS	PGP000393	2022	945921	811390	85.7778
PGS002047	Hypertension	LDpred2 (bigsnpr)	PGP000263	2022	918325	754615	82.173
PGS001816	Hypothyroidism	Penalized regression (bigstatsr)	PGP000263	2022	11130	8685	78.0323

## Sheet: Suppl.Table.2
Suppl.Table.2. Nominal associations (p<0.01) between Li response-linked genes and psychiatric symptoms in all BP ConLiGen participants (Nmax=835)
SNP.ID	CHR	BP	A1	Gene	N	BETA	SE	L95	U95	STAT	P	Pheno
1:173547659:A:G	1	173547659	G	SLC9C2	724	7.857	2.635	2.692	13.02	2.981	0.002969	Manic.Eps
6:151707525:C:T	6	151707525	T	ZBTB2	724	21.75	7.399	7.246	36.25	2.939	0.003396	Manic.Eps
10:127655563:T:G	10	127655563	T	FANK1	724	9.204	3.48	2.384	16.02	2.645	0.008347	Manic.Eps
10:127662157:A:G	10	127662157	A	FANK1	724	8.141	2.726	2.799	13.48	2.987	0.002917	Manic.Eps
10:127675507:A:G	10	127675507	A	FANK1	724	7.368	2.673	2.13	12.61	2.757	0.005988	Manic.Eps
10:127679164:T:G	10	127679164	T	FANK1	724	7.368	2.673	2.13	12.61	2.757	0.005988	Manic.Eps
10:90047129:C:T	10	90047129	T	RNLS	724	18.32	6.156	6.252	30.38	2.976	0.003024	Manic.Eps
10:90054365:T:C	10	90054365	C	RNLS	724	23.79	6.83	10.4	37.18	3.483	0.0005267	Manic.Eps
10:90096507:A:G	10	90096507	G	RNLS	724	23.52	6.702	10.39	36.66	3.51	0.0004769	Manic.Eps
12:131499824:G:C	12	131499824	C	ADGRD1	724	6.28	2.402	1.571	10.99	2.614	0.009139	Manic.Eps
12:131542034:G:A	12	131542034	A	ADGRD1	724	22.82	6.545	9.989	35.64	3.486	0.0005203	Manic.Eps
12:32762895:A:C	12	32762895	C	FGD4	724	20.69	6.341	8.266	33.12	3.263	0.001154	Manic.Eps
12:32763558:T:A	12	32763558	A	FGD4	724	25.6	6.777	12.32	38.88	3.778	0.0001713	Manic.Eps
12:32764423:A:T	12	32764423	T	FGD4	724	20.69	6.341	8.266	33.12	3.263	0.001154	Manic.Eps
12:32768751:C:T	12	32768751	T	FGD4	724	18.98	6.493	6.25	31.7	2.923	0.003581	Manic.Eps
12:32779554:C:T	12	32779554	T	FGD4	724	18.98	6.493	6.25	31.7	2.923	0.003581	Manic.Eps
12:32786746:T:C	12	32786746	C	FGD4	724	20.69	6.341	8.266	33.12	3.263	0.001154	Manic.Eps
12:32788458:G:A	12	32788458	A	FGD4	724	18.98	6.493	6.25	31.7	2.923	0.003581	Manic.Eps
12:32791337:A:G	12	32791337	G	FGD4	724	20.69	6.341	8.266	33.12	3.263	0.001154	Manic.Eps
12:32791460:C:T	12	32791460	T	FGD4	724	18.98	6.493	6.25	31.7	2.923	0.003581	Manic.Eps
12:32792103:G:A	12	32792103	A	FGD4	724	18.98	6.493	6.25	31.7	2.923	0.003581	Manic.Eps
12:32795670:T:C	12	32795670	C	FGD4	724	18.98	6.493	6.25	31.7	2.923	0.003581	Manic.Eps
12:32797921:G:A	12	32797921	A	FGD4	724	18.98	6.493	6.25	31.7	2.923	0.003581	Manic.Eps
17:76039419:G:C	17	76039419	C	TNRC6C	724	9.221	3.295	2.763	15.68	2.799	0.005272	Manic.Eps
20:45266033:C:A	20	45266033	A	SLC13A3	724	28.34	5.025	18.49	38.19	5.639	2.477e-08	Manic.Eps
20:45267075:G:A	20	45267075	A	SLC13A3	724	26.53	4.907	16.91	36.15	5.407	8.786e-08	Manic.Eps
20:45267926:C:T	20	45267926	T	SLC13A3	724	13.63	3.181	7.395	19.87	4.285	2.084e-05	Manic.Eps
20:45268775:T:G	20	45268775	G	SLC13A3	724	27.36	4.964	17.63	37.09	5.512	4.982e-08	Manic.Eps
20:45270029:G:A	20	45270029	A	SLC13A3	724	28.34	5.025	18.49	38.19	5.639	2.477e-08	Manic.Eps
20:45271002:A:C	20	45271002	C	SLC13A3	724	28.34	5.025	18.49	38.19	5.639	2.477e-08	Manic.Eps
20:45272121:G:C	20	45272121	C	SLC13A3	724	26.77	7.139	12.78	40.77	3.75	0.0001911	Manic.Eps
20:45281595:C:T	20	45281595	T	SLC13A3	724	12.41	2.733	7.059	17.77	4.543	6.522e-06	Manic.Eps
20:45281596:A:G	20	45281596	G	SLC13A3	724	12.41	2.733	7.059	17.77	4.543	6.522e-06	Manic.Eps
20:45290746:T:C	20	45290746	C	SLC13A3	724	26.77	7.139	12.78	40.77	3.75	0.0001911	Manic.Eps
20:45299893:C:A	20	45299893	A	SLC13A3	724	14.79	3.78	7.383	22.2	3.913	9.983e-05	Manic.Eps
22:25595556:G:T	22	25595556	T	CRYBB3	724	8.211	2.767	2.787	13.63	2.967	0.003106	Manic.Eps
22:25601489:C:T	22	25601489	T	CRYBB3	724	11.14	3.214	4.841	17.44	3.466	0.0005598	Manic.Eps
22:25603008:C:T	22	25603008	T	CRYBB3	724	11.1	3.243	4.746	17.46	3.424	0.0006535	Manic.Eps
1:225351485:A:C	1	225351485	C	DNAH14	789	55.34	12.86	30.13	80.55	4.302	1.909e-05	Dep.Eps
1:225351751:G:A	1	225351751	A	DNAH14	789	55.34	12.86	30.13	80.55	4.302	1.909e-05	Dep.Eps
1:225355448:T:G	1	225355448	G	DNAH14	789	55.34	12.86	30.13	80.55	4.302	1.909e-05	Dep.Eps
1:225358375:G:C	1	225358375	C	DNAH14	789	26.47	9.346	8.155	44.79	2.833	0.004739	Dep.Eps
1:225360350:T:C	1	225360350	C	DNAH14	789	33.77	10.28	13.62	53.91	3.285	0.001065	Dep.Eps
1:225366002:G:A	1	225366002	A	DNAH14	789	44.8	11.78	21.7	67.9	3.801	0.0001551	Dep.Eps
1:225370777:A:G	1	225370777	G	DNAH14	789	44.8	11.78	21.7	67.9	3.801	0.0001551	Dep.Eps
1:225375894:C:T	1	225375894	T	DNAH14	789	44.8	11.78	21.7	67.9	3.801	0.0001551	Dep.Eps
1:225376041:G:C	1	225376041	C	DNAH14	789	44.8	11.78	21.7	67.9	3.801	0.0001551	Dep.Eps
1:225377503:G:A	1	225377503	A	DNAH14	789	44.8	11.78	21.7	67.9	3.801	0.0001551	Dep.Eps
1:225379862:A:T	1	225379862	T	DNAH14	789	44.8	11.78	21.7	67.9	3.801	0.0001551	Dep.Eps
1:225383049:C:G	1	225383049	G	DNAH14	789	44.8	11.78	21.7	67.9	3.801	0.0001551	Dep.Eps
1:225395193:C:T	1	225395193	T	DNAH14	789	49.16	12.4	24.85	73.46	3.964	8.044e-05	Dep.Eps
1:225396151:G:C	1	225396151	C	DNAH14	789	49.16	12.4	24.85	73.46	3.964	8.044e-05	Dep.Eps
1:225398130:C:T	1	225398130	T	DNAH14	789	49.16	12.4	24.85	73.46	3.964	8.044e-05	Dep.Eps
1:225400057:G:A	1	225400057	A	DNAH14	789	49.16	12.4	24.85	73.46	3.964	8.044e-05	Dep.Eps
1:225403087:T:A	1	225403087	A	DNAH14	789	49.16	12.4	24.85	73.46	3.964	8.044e-05	Dep.Eps
1:225405432:C:T	1	225405432	T	DNAH14	789	31.89	10.12	12.05	51.73	3.151	0.001691	Dep.Eps
1:225406635:A:T	1	225406635	T	DNAH14	789	49.16	12.4	24.85	73.46	3.964	8.044e-05	Dep.Eps
1:225408654:C:G	1	225408654	G	DNAH14	789	49.16	12.4	24.85	73.46	3.964	8.044e-05	Dep.Eps
1:225410159:C:G	1	225410159	G	DNAH14	789	49.16	12.4	24.85	73.46	3.964	8.044e-05	Dep.Eps
1:225410379:A:G	1	225410379	G	DNAH14	789	31.89	10.12	12.05	51.73	3.151	0.001691	Dep.Eps
1:225410638:C:G	1	225410638	G	DNAH14	789	49.16	12.4	24.85	73.46	3.964	8.044e-05	Dep.Eps
1:225413887:C:T	1	225413887	T	DNAH14	789	49.16	12.4	24.85	73.46	3.964	8.044e-05	Dep.Eps
1:225416233:G:A	1	225416233	A	DNAH14	789	49.16	12.4	24.85	73.46	3.964	8.044e-05	Dep.Eps
1:225418187:T:G	1	225418187	G	DNAH14	789	49.16	12.4	24.85	73.46	3.964	8.044e-05	Dep.Eps
1:225419667:G:C	1	225419667	C	DNAH14	789	27.65	10.39	7.282	48.02	2.661	0.00796	Dep.Eps
1:225420024:G:A	1	225420024	A	DNAH14	789	49.16	12.4	24.85	73.46	3.964	8.044e-05	Dep.Eps
1:225421376:C:T	1	225421376	T	DNAH14	789	27.65	10.39	7.282	48.02	2.661	0.00796	Dep.Eps
1:225422107:G:T	1	225422107	T	DNAH14	789	27.65	10.39	7.282	48.02	2.661	0.00796	Dep.Eps
1:225422890:A:G	1	225422890	G	DNAH14	789	49.16	12.4	24.85	73.46	3.964	8.044e-05	Dep.Eps
1:225423505:T:C	1	225423505	C	DNAH14	789	27.65	10.39	7.282	48.02	2.661	0.00796	Dep.Eps
1:225425045:T:C	1	225425045	C	DNAH14	789	27.65	10.39	7.282	48.02	2.661	0.00796	Dep.Eps
1:225425525:G:A	1	225425525	A	DNAH14	789	49.16	12.4	24.85	73.46	3.964	8.044e-05	Dep.Eps
1:225426538:G:A	1	225426538	A	DNAH14	789	49.16	12.4	24.85	73.46	3.964	8.044e-05	Dep.Eps
1:225427177:T:A	1	225427177	A	DNAH14	789	27.65	10.39	7.282	48.02	2.661	0.00796	Dep.Eps
1:225427237:A:C	1	225427237	C	DNAH14	789	27.65	10.39	7.282	48.02	2.661	0.00796	Dep.Eps
1:225429946:T:A	1	225429946	A	DNAH14	789	23.53	8.236	7.39	39.68	2.857	0.004388	Dep.Eps
1:225430300:G:A	1	225430300	A	DNAH14	789	49.16	12.4	24.85	73.46	3.964	8.044e-05	Dep.Eps
1:225430388:A:T	1	225430388	T	DNAH14	789	49.16	12.4	24.85	73.46	3.964	8.044e-05	Dep.Eps
1:225431311:C:T	1	225431311	T	DNAH14	789	49.16	12.4	24.85	73.46	3.964	8.044e-05	Dep.Eps
1:225431498:G:T	1	225431498	T	DNAH14	789	49.16	12.4	24.85	73.46	3.964	8.044e-05	Dep.Eps
1:225431874:G:T	1	225431874	T	DNAH14	789	27.65	10.39	7.282	48.02	2.661	0.00796	Dep.Eps
1:225434330:A:T	1	225434330	T	DNAH14	789	49.16	12.4	24.85	73.46	3.964	8.044e-05	Dep.Eps
1:225435107:G:A	1	225435107	A	DNAH14	789	49.16	12.4	24.85	73.46	3.964	8.044e-05	Dep.Eps
1:225435891:G:A	1	225435891	A	DNAH14	789	27.65	10.39	7.282	48.02	2.661	0.00796	Dep.Eps
1:225436367:C:T	1	225436367	T	DNAH14	789	45.66	12	22.15	69.18	3.806	0.0001526	Dep.Eps
1:225436576:C:A	1	225436576	A	DNAH14	789	27.65	10.39	7.282	48.02	2.661	0.00796	Dep.Eps
1:225437115:T:C	1	225437115	C	DNAH14	789	27.65	10.39	7.282	48.02	2.661	0.00796	Dep.Eps
1:225437429:A:C	1	225437429	C	DNAH14	789	45.66	12	22.15	69.18	3.806	0.0001526	Dep.Eps
1:225439377:C:T	1	225439377	T	DNAH14	789	27.65	10.39	7.282	48.02	2.661	0.00796	Dep.Eps
1:225440795:A:G	1	225440795	G	DNAH14	789	45.66	12	22.15	69.18	3.806	0.0001526	Dep.Eps
1:225441086:C:T	1	225441086	T	DNAH14	789	27.65	10.39	7.282	48.02	2.661	0.00796	Dep.Eps
1:225442210:C:G	1	225442210	G	DNAH14	789	27.65	10.39	7.282	48.02	2.661	0.00796	Dep.Eps
1:225442468:A:C	1	225442468	C	DNAH14	789	30.58	9.946	11.08	50.07	3.074	0.002185	Dep.Eps
1:225443089:G:T	1	225443089	T	DNAH14	789	27.65	10.39	7.282	48.02	2.661	0.00796	Dep.Eps
1:225443136:G:A	1	225443136	A	DNAH14	789	27.65	10.39	7.282	48.02	2.661	0.00796	Dep.Eps
1:225443902:G:C	1	225443902	C	DNAH14	789	45.66	12	22.15	69.18	3.806	0.0001526	Dep.Eps
1:225444040:G:A	1	225444040	A	DNAH14	789	45.66	12	22.15	69.18	3.806	0.0001526	Dep.Eps
1:225444638:C:T	1	225444638	T	DNAH14	789	27.65	10.39	7.282	48.02	2.661	0.00796	Dep.Eps
1:225444869:G:C	1	225444869	C	DNAH14	789	27.65	10.39	7.282	48.02	2.661	0.00796	Dep.Eps
1:225445384:T:C	1	225445384	C	DNAH14	789	27.65	10.39	7.282	48.02	2.661	0.00796	Dep.Eps
1:225447336:A:G	1	225447336	G	DNAH14	789	27.65	10.39	7.282	48.02	2.661	0.00796	Dep.Eps
1:225447697:T:G	1	225447697	G	DNAH14	789	45.66	12	22.15	69.18	3.806	0.0001526	Dep.Eps
1:225451079:C:T	1	225451079	T	DNAH14	789	45.66	12	22.15	69.18	3.806	0.0001526	Dep.Eps
1:225452983:A:G	1	225452983	G	DNAH14	789	45.66	12	22.15	69.18	3.806	0.0001526	Dep.Eps
1:225454153:A:G	1	225454153	G	DNAH14	789	45.66	12	22.15	69.18	3.806	0.0001526	Dep.Eps
1:225459211:G:A	1	225459211	A	DNAH14	789	32.95	8.459	16.37	49.53	3.895	0.0001068	Dep.Eps
1:225460237:G:A	1	225460237	A	DNAH14	789	34.73	10.15	14.83	54.63	3.42	0.0006584	Dep.Eps
1:225462507:C:A	1	225462507	A	DNAH14	789	34.73	10.15	14.83	54.63	3.42	0.0006584	Dep.Eps
1:225463339:G:A	1	225463339	A	DNAH14	789	34.25	10.62	13.44	55.05	3.226	0.00131	Dep.Eps
1:225468069:A:G	1	225468069	G	DNAH14	789	40.95	11.23	18.93	62.96	3.646	0.0002847	Dep.Eps
1:225470205:A:T	1	225470205	T	DNAH14	789	42.01	11.47	19.53	64.48	3.663	0.0002663	Dep.Eps
1:225477169:A:G	1	225477169	G	DNAH14	789	42.01	11.47	19.53	64.48	3.663	0.0002663	Dep.Eps
1:225479049:A:G	1	225479049	G	DNAH14	789	34.61	10.08	14.84	54.37	3.432	0.0006314	Dep.Eps
1:225479520:G:C	1	225479520	C	DNAH14	789	42.01	11.47	19.53	64.48	3.663	0.0002663	Dep.Eps
1:225483950:C:T	1	225483950	T	DNAH14	789	42.01	11.47	19.53	64.48	3.663	0.0002663	Dep.Eps
1:225491729:G:A	1	225491729	A	DNAH14	789	42.01	11.47	19.53	64.48	3.663	0.0002663	Dep.Eps
1:34610222:T:C	1	34610222	T	CSMD2	789	7.328	2.834	1.774	12.88	2.586	0.009893	Dep.Eps
1:34611812:C:T	1	34611812	C	CSMD2	789	7.335	2.779	1.887	12.78	2.639	0.008482	Dep.Eps
1:34611963:G:C	1	34611963	G	CSMD2	789	7.335	2.779	1.887	12.78	2.639	0.008482	Dep.Eps
1:34612610:C:G	1	34612610	C	CSMD2	789	7.335	2.779	1.887	12.78	2.639	0.008482	Dep.Eps
1:34613920:C:T	1	34613920	C	CSMD2	789	7.326	2.777	1.884	12.77	2.639	0.008494	Dep.Eps
1:34614520:C:A	1	34614520	C	CSMD2	789	7.335	2.779	1.887	12.78	2.639	0.008482	Dep.Eps
4:110974474:C:G	4	110974474	G	ELOVL6	789	6.789	2.495	1.899	11.68	2.721	0.006648	Dep.Eps
4:110974490:A:G	4	110974490	G	ELOVL6	789	6.789	2.495	1.899	11.68	2.721	0.006648	Dep.Eps
4:110975433:T:C	4	110975433	C	ELOVL6	789	6.765	2.556	1.756	11.78	2.647	0.008291	Dep.Eps
4:110975685:C:T	4	110975685	T	ELOVL6	789	6.884	2.57	1.846	11.92	2.678	0.007557	Dep.Eps
4:110984555:G:A	4	110984555	A	ELOVL6	789	6.511	2.453	1.704	11.32	2.655	0.008102	Dep.Eps
7:19778888:C:G	7	19778888	G	TMEM196	789	16.96	5.997	5.204	28.71	2.828	0.004808	Dep.Eps
8:125577825:G:C	8	125577825	C	MTSS1	789	12.15	4.135	4.048	20.26	2.939	0.003392	Dep.Eps
8:125597154:T:G	8	125597154	G	MTSS1	789	15.85	4.83	6.381	25.31	3.281	0.001081	Dep.Eps
8:125597161:C:T	8	125597161	T	MTSS1	789	14.28	4.415	5.628	22.94	3.235	0.001269	Dep.Eps
8:125602248:T:C	8	125602248	C	MTSS1	789	26.86	6.727	13.68	40.05	3.994	7.129e-05	Dep.Eps
8:125612861:A:C	8	125612861	C	MTSS1	789	23.85	6.485	11.14	36.56	3.678	0.0002517	Dep.Eps
8:125616148:T:C	8	125616148	C	MTSS1	789	13.98	5.339	3.512	24.44	2.618	0.009023	Dep.Eps
8:125616633:T:C	8	125616633	C	MTSS1	789	23.85	6.485	11.14	36.56	3.678	0.0002517	Dep.Eps
8:125629952:T:C	8	125629952	C	MTSS1	789	31.67	7.268	17.42	45.91	4.357	1.496e-05	Dep.Eps
9:15179863:C:T	9	15179863	C	TTC39B	789	6.115	2.233	1.738	10.49	2.738	0.006321	Dep.Eps
9:15189242:T:C	9	15189242	C	TTC39B	789	29.6	9.061	11.84	47.36	3.267	0.001135	Dep.Eps
9:15258006:C:T	9	15258006	T	TTC39B	789	30.01	9.345	11.69	48.32	3.211	0.001376	Dep.Eps
9:15283640:C:T	9	15283640	T	TTC39B	789	28.66	9.301	10.43	46.89	3.081	0.002136	Dep.Eps
10:90277620:C:T	10	90277620	T	RNLS	789	19.73	6.1	7.775	31.69	3.235	0.00127	Dep.Eps
10:90280938:T:C	10	90280938	T	RNLS	789	-7.266	2.741	-12.64	-1.894	-2.651	0.008192	Dep.Eps
10:90295430:G:A	10	90295430	G	RNLS	789	-7.294	2.713	-12.61	-1.976	-2.688	0.007341	Dep.Eps
10:90297026:C:A	10	90297026	C	RNLS	789	-7.349	2.698	-12.64	-2.06	-2.724	0.006604	Dep.Eps
10:90297173:G:A	10	90297173	A	RNLS	789	19.73	6.1	7.775	31.69	3.235	0.00127	Dep.Eps
10:90302293:T:G	10	90302293	T	RNLS	789	-7.455	2.683	-12.71	-2.198	-2.779	0.005582	Dep.Eps
10:90304313:A:G	10	90304313	G	RNLS	789	19.63	6.017	7.833	31.42	3.262	0.001156	Dep.Eps
10:90319212:T:C	10	90319212	T	RNLS	789	-7.589	2.667	-12.82	-2.362	-2.845	0.004552	Dep.Eps
10:90319445:G:A	10	90319445	G	RNLS	789	-7.456	2.684	-12.72	-2.195	-2.778	0.005605	Dep.Eps
10:90325770:T:C	10	90325770	T	RNLS	789	-7.141	2.635	-12.31	-1.977	-2.711	0.006867	Dep.Eps
10:90327666:A:T	10	90327666	A	RNLS	789	-7.098	2.642	-12.28	-1.919	-2.686	0.007383	Dep.Eps
10:90330483:T:G	10	90330483	T	RNLS	789	-7.045	2.647	-12.23	-1.857	-2.662	0.007937	Dep.Eps
12:131476307:A:G	12	131476307	G	ADGRD1	789	-6.325	1.937	-10.12	-2.529	-3.266	0.00114	Dep.Eps
12:131476328:C:T	12	131476328	C	ADGRD1	789	-6.114	1.931	-9.899	-2.328	-3.166	0.001609	Dep.Eps
12:131477075:T:C	12	131477075	T	ADGRD1	789	-6.029	1.934	-9.819	-2.238	-3.117	0.001896	Dep.Eps
12:131478239:A:G	12	131478239	G	ADGRD1	789	-6.328	1.934	-10.12	-2.537	-3.272	0.001117	Dep.Eps
12:131483990:G:A	12	131483990	A	ADGRD1	789	-5.053	1.923	-8.822	-1.284	-2.628	0.008764	Dep.Eps
12:131484366:T:C	12	131484366	C	ADGRD1	789	-5.053	1.923	-8.822	-1.284	-2.628	0.008764	Dep.Eps
12:131484433:A:G	12	131484433	G	ADGRD1	789	-5.514	1.995	-9.423	-1.604	-2.764	0.005846	Dep.Eps
12:131485014:T:C	12	131485014	C	ADGRD1	789	-5.635	1.963	-9.483	-1.786	-2.87	0.004221	Dep.Eps
12:131485025:A:G	12	131485025	G	ADGRD1	789	-5.053	1.923	-8.822	-1.284	-2.628	0.008764	Dep.Eps
12:131486245:T:C	12	131486245	C	ADGRD1	789	-5.591	1.966	-9.445	-1.737	-2.843	0.004584	Dep.Eps
12:131486923:T:C	12	131486923	C	ADGRD1	789	-5.44	2.012	-9.384	-1.497	-2.704	0.007006	Dep.Eps
12:131486985:T:C	12	131486985	C	ADGRD1	789	-5.44	2.012	-9.384	-1.497	-2.704	0.007006	Dep.Eps
12:131486989:A:G	12	131486989	G	ADGRD1	789	-5.44	2.012	-9.384	-1.497	-2.704	0.007006	Dep.Eps
12:131487973:A:G	12	131487973	G	ADGRD1	789	-5.128	1.924	-8.899	-1.358	-2.666	0.007845	Dep.Eps
12:131488041:T:C	12	131488041	C	ADGRD1	789	-5.693	1.961	-9.537	-1.85	-2.903	0.003796	Dep.Eps
12:131488179:C:A	12	131488179	A	ADGRD1	789	-5.128	1.924	-8.899	-1.358	-2.666	0.007845	Dep.Eps
12:131488208:G:A	12	131488208	A	ADGRD1	789	-5.128	1.924	-8.899	-1.358	-2.666	0.007845	Dep.Eps
12:131488858:T:C	12	131488858	C	ADGRD1	789	-5.44	2.012	-9.384	-1.497	-2.704	0.007006	Dep.Eps
12:131489210:A:G	12	131489210	G	ADGRD1	789	-5.305	2.018	-9.261	-1.349	-2.628	0.008756	Dep.Eps
12:131489327:C:G	12	131489327	G	ADGRD1	789	-5.57	1.969	-9.43	-1.711	-2.829	0.004795	Dep.Eps
12:131489632:T:C	12	131489632	C	ADGRD1	789	-5.305	2.018	-9.261	-1.349	-2.628	0.008756	Dep.Eps
12:131490145:T:C	12	131490145	C	ADGRD1	789	-5.317	2.02	-9.275	-1.358	-2.632	0.008649	Dep.Eps
12:131490413:A:G	12	131490413	G	ADGRD1	789	-5.317	1.99	-9.218	-1.416	-2.671	0.007717	Dep.Eps
12:131606926:C:G	12	131606926	C	ADGRD1	789	-6.473	2.48	-11.33	-1.613	-2.611	0.009213	Dep.Eps
12:131626849:C:T	12	131626849	C	ADGRD1	789	-5.296	1.902	-9.024	-1.569	-2.785	0.005486	Dep.Eps
12:32627010:A:C	12	32627010	C	FGD4	789	10.87	3.73	3.562	18.18	2.915	0.003661	Dep.Eps
12:32636747:A:G	12	32636747	G	FGD4	789	12.27	3.962	4.501	20.03	3.096	0.002033	Dep.Eps
12:32691805:C:T	12	32691805	T	FGD4	789	27.05	5.893	15.5	38.61	4.591	5.152e-06	Dep.Eps
12:32694110:G:C	12	32694110	C	FGD4	789	10.68	3.966	2.911	18.46	2.694	0.007215	Dep.Eps
12:32700402:C:T	12	32700402	T	FGD4	789	10.98	3.909	3.317	18.64	2.809	0.005102	Dep.Eps
12:32702784:G:C	12	32702784	C	FGD4	789	10.98	3.909	3.317	18.64	2.809	0.005102	Dep.Eps
12:32703395:A:G	12	32703395	G	FGD4	789	10.98	3.909	3.317	18.64	2.809	0.005102	Dep.Eps
12:32704357:C:G	12	32704357	G	FGD4	789	10.98	3.909	3.317	18.64	2.809	0.005102	Dep.Eps
12:32706651:C:T	12	32706651	T	FGD4	789	10.98	3.909	3.317	18.64	2.809	0.005102	Dep.Eps
12:32707745:C:G	12	32707745	G	FGD4	789	10.98	3.909	3.317	18.64	2.809	0.005102	Dep.Eps
12:32707776:G:A	12	32707776	A	FGD4	789	10.98	3.909	3.317	18.64	2.809	0.005102	Dep.Eps
12:32708726:G:A	12	32708726	A	FGD4	789	10.98	3.909	3.317	18.64	2.809	0.005102	Dep.Eps
12:32712058:G:A	12	32712058	A	FGD4	789	10.98	3.909	3.317	18.64	2.809	0.005102	Dep.Eps
12:32712577:C:A	12	32712577	A	FGD4	789	11.62	3.921	3.935	19.3	2.964	0.003134	Dep.Eps
12:32712636:C:T	12	32712636	T	FGD4	789	11.62	3.921	3.935	19.3	2.964	0.003134	Dep.Eps
12:32714901:T:C	12	32714901	C	FGD4	789	31.94	8.9	14.49	49.38	3.588	0.0003536	Dep.Eps
12:32718567:C:T	12	32718567	T	FGD4	789	32.69	9.162	14.73	50.65	3.568	0.0003818	Dep.Eps
12:32718686:T:C	12	32718686	C	FGD4	789	32.69	9.162	14.73	50.65	3.568	0.0003818	Dep.Eps
12:32719973:T:C	12	32719973	C	FGD4	789	32.69	9.162	14.73	50.65	3.568	0.0003818	Dep.Eps
12:32724126:C:T	12	32724126	T	FGD4	789	32.69	9.162	14.73	50.65	3.568	0.0003818	Dep.Eps
12:32724719:A:G	12	32724719	G	FGD4	789	32.69	9.162	14.73	50.65	3.568	0.0003818	Dep.Eps
12:32725828:G:C	12	32725828	C	FGD4	789	32.69	9.162	14.73	50.65	3.568	0.0003818	Dep.Eps
12:32726071:A:C	12	32726071	C	FGD4	789	32.69	9.162	14.73	50.65	3.568	0.0003818	Dep.Eps
12:32731591:G:C	12	32731591	C	FGD4	789	-6.883	2.601	-11.98	-1.784	-2.646	0.008318	Dep.Eps
12:32732506:C:T	12	32732506	T	FGD4	789	32.69	9.162	14.73	50.65	3.568	0.0003818	Dep.Eps
12:32734713:G:A	12	32734713	A	FGD4	789	32.69	9.162	14.73	50.65	3.568	0.0003818	Dep.Eps
12:32737315:A:G	12	32737315	G	FGD4	789	-7.44	2.616	-12.57	-2.313	-2.844	0.004574	Dep.Eps
12:32737776:G:A	12	32737776	A	FGD4	789	-7.44	2.616	-12.57	-2.313	-2.844	0.004574	Dep.Eps
12:32738463:A:C	12	32738463	C	FGD4	789	-7.44	2.616	-12.57	-2.313	-2.844	0.004574	Dep.Eps
12:32740158:T:C	12	32740158	C	FGD4	789	19.43	4.894	9.84	29.02	3.971	7.837e-05	Dep.Eps
12:32740609:T:C	12	32740609	C	FGD4	789	-7.44	2.616	-12.57	-2.313	-2.844	0.004574	Dep.Eps
12:32741055:A:T	12	32741055	T	FGD4	789	-7.44	2.616	-12.57	-2.313	-2.844	0.004574	Dep.Eps
12:32741558:A:G	12	32741558	G	FGD4	789	-7.505	2.612	-12.62	-2.386	-2.874	0.004168	Dep.Eps
12:32742295:T:C	12	32742295	C	FGD4	789	-7.44	2.616	-12.57	-2.313	-2.844	0.004574	Dep.Eps
12:32742860:A:G	12	32742860	G	FGD4	789	-7.44	2.616	-12.57	-2.313	-2.844	0.004574	Dep.Eps
12:32743363:A:C	12	32743363	C	FGD4	789	-7.44	2.616	-12.57	-2.313	-2.844	0.004574	Dep.Eps
12:32743583:T:C	12	32743583	C	FGD4	789	32.69	9.162	14.73	50.65	3.568	0.0003818	Dep.Eps
12:32743672:A:G	12	32743672	G	FGD4	789	-7.44	2.616	-12.57	-2.313	-2.844	0.004574	Dep.Eps
12:32744506:G:A	12	32744506	A	FGD4	789	-7.44	2.616	-12.57	-2.313	-2.844	0.004574	Dep.Eps
12:32744672:C:T	12	32744672	T	FGD4	789	-7.44	2.616	-12.57	-2.313	-2.844	0.004574	Dep.Eps
12:32745424:G:C	12	32745424	C	FGD4	789	-7.44	2.616	-12.57	-2.313	-2.844	0.004574	Dep.Eps
12:32746409:G:C	12	32746409	C	FGD4	789	-7.497	2.629	-12.65	-2.345	-2.852	0.004458	Dep.Eps
12:32747267:A:G	12	32747267	G	FGD4	789	-7.497	2.629	-12.65	-2.345	-2.852	0.004458	Dep.Eps
12:32747360:A:C	12	32747360	C	FGD4	789	-7.331	2.616	-12.46	-2.204	-2.803	0.005193	Dep.Eps
12:32748131:G:T	12	32748131	T	FGD4	789	-7.379	2.63	-12.53	-2.225	-2.806	0.005142	Dep.Eps
12:32749015:T:G	12	32749015	G	FGD4	789	-7.608	2.641	-12.78	-2.432	-2.881	0.004079	Dep.Eps
12:32749741:T:C	12	32749741	C	FGD4	789	32.69	9.162	14.73	50.65	3.568	0.0003818	Dep.Eps
12:32750301:A:G	12	32750301	G	FGD4	789	-7.608	2.641	-12.78	-2.432	-2.881	0.004079	Dep.Eps
12:32750470:T:C	12	32750470	C	FGD4	789	-7.608	2.641	-12.78	-2.432	-2.881	0.004079	Dep.Eps
12:32750649:A:G	12	32750649	G	FGD4	789	-7.415	2.652	-12.61	-2.216	-2.796	0.00531	Dep.Eps
12:32750649:A:T	12	32750649	T	FGD4	789	31.48	8.914	14.01	48.95	3.532	0.0004375	Dep.Eps
12:32751751:G:A	12	32751751	A	FGD4	789	32.69	9.162	14.73	50.65	3.568	0.0003818	Dep.Eps
12:32751933:G:A	12	32751933	A	FGD4	789	-8.368	2.532	-13.33	-3.405	-3.305	0.0009939	Dep.Eps
12:32752155:G:A	12	32752155	A	FGD4	789	32.69	9.162	14.73	50.65	3.568	0.0003818	Dep.Eps
12:32752164:C:G	12	32752164	G	FGD4	789	32.69	9.162	14.73	50.65	3.568	0.0003818	Dep.Eps
12:32752711:T:C	12	32752711	C	FGD4	789	32.69	9.162	14.73	50.65	3.568	0.0003818	Dep.Eps
12:32753008:G:C	12	32753008	C	FGD4	789	-7.698	2.646	-12.88	-2.512	-2.909	0.003729	Dep.Eps
12:32753013:G:A	12	32753013	A	FGD4	789	32.69	9.162	14.73	50.65	3.568	0.0003818	Dep.Eps
12:32755758:G:C	12	32755758	C	FGD4	789	32.69	9.162	14.73	50.65	3.568	0.0003818	Dep.Eps
12:32755853:T:A	12	32755853	A	FGD4	789	32.69	9.162	14.73	50.65	3.568	0.0003818	Dep.Eps
12:32756373:G:A	12	32756373	A	FGD4	789	-7.701	2.666	-12.93	-2.477	-2.889	0.003971	Dep.Eps
12:32756379:T:C	12	32756379	C	FGD4	789	-7.701	2.666	-12.93	-2.477	-2.889	0.003971	Dep.Eps
12:32757749:C:T	12	32757749	T	FGD4	789	32.69	9.162	14.73	50.65	3.568	0.0003818	Dep.Eps
12:32758226:C:T	12	32758226	T	FGD4	789	-7.701	2.666	-12.93	-2.477	-2.889	0.003971	Dep.Eps
12:32758420:A:G	12	32758420	G	FGD4	789	32.69	9.162	14.73	50.65	3.568	0.0003818	Dep.Eps
12:32759076:G:A	12	32759076	A	FGD4	789	32.69	9.162	14.73	50.65	3.568	0.0003818	Dep.Eps
12:32759739:C:T	12	32759739	T	FGD4	789	32.69	9.162	14.73	50.65	3.568	0.0003818	Dep.Eps
12:32763110:G:T	12	32763110	T	FGD4	789	32.69	9.162	14.73	50.65	3.568	0.0003818	Dep.Eps
12:32770010:T:C	12	32770010	C	FGD4	789	32.69	9.162	14.73	50.65	3.568	0.0003818	Dep.Eps
12:32772285:G:A	12	32772285	A	FGD4	789	32.69	9.162	14.73	50.65	3.568	0.0003818	Dep.Eps
12:32774077:G:C	12	32774077	C	FGD4	789	32.69	9.162	14.73	50.65	3.568	0.0003818	Dep.Eps
12:32774887:T:C	12	32774887	C	FGD4	789	32.69	9.162	14.73	50.65	3.568	0.0003818	Dep.Eps
12:32783579:G:A	12	32783579	A	FGD4	789	32.69	9.162	14.73	50.65	3.568	0.0003818	Dep.Eps
12:32791278:A:G	12	32791278	G	FGD4	789	32.69	9.162	14.73	50.65	3.568	0.0003818	Dep.Eps
12:32797530:A:G	12	32797530	G	FGD4	789	32.69	9.162	14.73	50.65	3.568	0.0003818	Dep.Eps
13:42037920:T:C	13	42037920	C	RGCC	789	9.391	3.264	2.994	15.79	2.877	0.004125	Dep.Eps
16:10023038:C:T	16	10023038	T	GRIN2A	789	20.47	6.233	8.256	32.69	3.285	0.001067	Dep.Eps
16:10263445:C:T	16	10263445	T	GRIN2A	789	-6.912	2.669	-12.14	-1.681	-2.59	0.00978	Dep.Eps
16:10263950:A:T	16	10263950	T	GRIN2A	789	-6.912	2.669	-12.14	-1.681	-2.59	0.00978	Dep.Eps
16:9863675:G:A	16	9863675	G	GRIN2A	789	8.371	3.009	2.474	14.27	2.782	0.00553	Dep.Eps
16:9864495:A:G	16	9864495	A	GRIN2A	789	8.472	3.017	2.559	14.39	2.808	0.005111	Dep.Eps
16:9864534:C:T	16	9864534	C	GRIN2A	789	8.472	3.017	2.559	14.39	2.808	0.005111	Dep.Eps
16:9864557:G:C	16	9864557	G	GRIN2A	789	8.472	3.017	2.559	14.39	2.808	0.005111	Dep.Eps
16:9867817:G:A	16	9867817	G	GRIN2A	789	8.629	3.078	2.596	14.66	2.803	0.005185	Dep.Eps
16:9868364:A:G	16	9868364	A	GRIN2A	789	7.838	2.848	2.256	13.42	2.752	0.00606	Dep.Eps
17:74000784:A:G	17	74000784	G	CDK3	789	14.89	5.181	4.739	25.05	2.875	0.004157	Dep.Eps
SNP.ID	CHR	BP	A1	Gene	NMISS	OR	SE	L95	U95	STAT	P	Pheno
1:34314519:C:T	1	34314519	T	CSMD2	835	0.4204	0.253	0.256	0.6903	-3.424	0.000616	Alcohol
1:34318205:C:G	1	34318205	G	CSMD2	835	0.4457	0.2453	0.2756	0.7209	-3.294	0.0009871	Alcohol
1:34321998:C:G	1	34321998	G	CSMD2	835	0.4345	0.2502	0.2661	0.7095	-3.331	0.0008642	Alcohol
1:34323347:C:G	1	34323347	G	CSMD2	835	0.4116	0.2532	0.2506	0.6762	-3.505	0.0004567	Alcohol
1:34333267:T:G	1	34333267	G	CSMD2	835	0.4562	0.248	0.2806	0.7416	-3.165	0.001549	Alcohol
1:34352575:G:C	1	34352575	C	CSMD2	835	0.5276	0.1975	0.3583	0.7769	-3.238	0.001203	Alcohol
1:34355173:T:C	1	34355173	C	CSMD2	835	0.6206	0.1795	0.4365	0.8821	-2.659	0.00784	Alcohol
1:34475772:T:C	1	34475772	C	CSMD2	835	0.3869	0.2974	0.216	0.6932	-3.192	0.001412	Alcohol
1:34475962:T:A	1	34475962	A	CSMD2	835	0.4176	0.2892	0.2369	0.736	-3.02	0.00253	Alcohol
1:34475967:G:A	1	34475967	A	CSMD2	835	0.3906	0.2972	0.2182	0.6994	-3.163	0.00156	Alcohol
1:34476463:T:G	1	34476463	G	CSMD2	835	0.2854	0.4115	0.1274	0.6393	-3.047	0.002311	Alcohol
1:34476516:G:A	1	34476516	A	CSMD2	835	0.3849	0.2975	0.2149	0.6896	-3.209	0.001331	Alcohol
1:34476972:G:A	1	34476972	A	CSMD2	835	0.3849	0.2975	0.2149	0.6896	-3.209	0.001331	Alcohol
1:34477439:A:T	1	34477439	T	CSMD2	835	0.3849	0.2975	0.2149	0.6896	-3.209	0.001331	Alcohol
1:34477581:A:G	1	34477581	G	CSMD2	835	0.3849	0.2975	0.2149	0.6896	-3.209	0.001331	Alcohol
1:34478015:C:T	1	34478015	T	CSMD2	835	0.683	0.1479	0.5111	0.9127	-2.578	0.009942	Alcohol
1:34478096:A:G	1	34478096	G	CSMD2	835	0.683	0.1479	0.5111	0.9127	-2.578	0.009942	Alcohol
1:34482513:T:A	1	34482513	A	CSMD2	835	0.6695	0.1453	0.5036	0.8901	-2.761	0.00576	Alcohol
1:34483780:C:T	1	34483780	T	CSMD2	835	0.2485	0.4398	0.1049	0.5884	-3.166	0.001547	Alcohol
1:34486134:C:T	1	34486134	T	CSMD2	835	0.2404	0.44	0.1015	0.5694	-3.24	0.001196	Alcohol
1:34486486:C:T	1	34486486	T	CSMD2	835	0.3492	0.3699	0.1692	0.7211	-2.844	0.004453	Alcohol
1:34486965:G:A	1	34486965	A	CSMD2	835	0.2404	0.44	0.1015	0.5694	-3.24	0.001196	Alcohol
1:34486988:C:G	1	34486988	G	CSMD2	835	0.2404	0.44	0.1015	0.5694	-3.24	0.001196	Alcohol
1:34488115:C:T	1	34488115	C	CSMD2	835	0.6773	0.1421	0.5127	0.8947	-2.743	0.006086	Alcohol
1:34488578:A:G	1	34488578	G	CSMD2	835	0.6692	0.1453	0.5034	0.8896	-2.765	0.005689	Alcohol
1:34488804:T:C	1	34488804	C	CSMD2	835	0.2353	0.4395	0.09944	0.5569	-3.292	0.0009946	Alcohol
1:34489503:G:A	1	34489503	A	CSMD2	835	0.3421	0.3693	0.1659	0.7056	-2.904	0.00368	Alcohol
1:34489595:T:C	1	34489595	C	CSMD2	835	0.3421	0.3693	0.1659	0.7056	-2.904	0.00368	Alcohol
1:34490934:A:G	1	34490934	G	CSMD2	835	0.2319	0.4393	0.09804	0.5487	-3.326	0.0008804	Alcohol
1:34491550:G:A	1	34491550	A	CSMD2	835	0.2319	0.4393	0.09804	0.5487	-3.326	0.0008804	Alcohol
1:34494411:C:T	1	34494411	T	CSMD2	835	0.3375	0.3691	0.1637	0.6957	-2.943	0.00325	Alcohol
1:34494431:G:A	1	34494431	A	CSMD2	835	0.2319	0.4393	0.09804	0.5487	-3.326	0.0008804	Alcohol
1:34495080:A:C	1	34495080	C	CSMD2	835	0.2319	0.4393	0.09804	0.5487	-3.326	0.0008804	Alcohol
1:34495359:C:T	1	34495359	T	CSMD2	835	0.2319	0.4393	0.09804	0.5487	-3.326	0.0008804	Alcohol
1:34495464:T:C	1	34495464	C	CSMD2	835	0.2319	0.4393	0.09804	0.5487	-3.326	0.0008804	Alcohol
1:34495533:T:C	1	34495533	C	CSMD2	835	0.232	0.4393	0.09807	0.5488	-3.326	0.0008825	Alcohol
1:34495977:C:T	1	34495977	T	CSMD2	835	0.232	0.4393	0.09807	0.5488	-3.326	0.0008825	Alcohol
1:34496088:C:T	1	34496088	T	CSMD2	835	0.232	0.4393	0.09807	0.5488	-3.326	0.0008825	Alcohol
1:34496094:T:C	1	34496094	C	CSMD2	835	0.232	0.4393	0.09807	0.5488	-3.326	0.0008825	Alcohol
1:34496126:T:C	1	34496126	C	CSMD2	835	0.232	0.4393	0.09807	0.5488	-3.326	0.0008825	Alcohol
1:34496322:C:T	1	34496322	T	CSMD2	835	0.232	0.4393	0.09807	0.5488	-3.326	0.0008825	Alcohol
1:34496487:C:T	1	34496487	T	CSMD2	835	0.232	0.4393	0.09807	0.5488	-3.326	0.0008825	Alcohol
1:34496852:C:T	1	34496852	T	CSMD2	835	0.6673	0.1456	0.5017	0.8877	-2.778	0.005462	Alcohol
1:34496963:T:C	1	34496963	C	CSMD2	835	0.232	0.4393	0.09807	0.5488	-3.326	0.0008825	Alcohol
1:34499772:C:T	1	34499772	T	CSMD2	835	0.2308	0.4391	0.09762	0.5458	-3.339	0.0008415	Alcohol
1:34499921:C:T	1	34499921	T	CSMD2	835	0.3358	0.3689	0.163	0.692	-2.958	0.003095	Alcohol
1:34505481:T:C	1	34505481	T	CSMD2	835	0.6382	0.1469	0.4785	0.8511	-3.058	0.002228	Alcohol
1:34505542:T:A	1	34505542	T	CSMD2	835	0.6381	0.1469	0.4785	0.851	-3.059	0.002223	Alcohol
1:34513548:C:T	1	34513548	T	CSMD2	835	0.2394	0.4381	0.1014	0.5649	-3.263	0.001101	Alcohol
1:34518085:C:T	1	34518085	T	CSMD2	835	0.2737	0.4108	0.1223	0.6123	-3.154	0.001612	Alcohol
1:34521033:G:A	1	34521033	A	CSMD2	835	0.2765	0.411	0.1236	0.6189	-3.127	0.001765	Alcohol
1:34523586:G:A	1	34523586	A	CSMD2	835	0.2683	0.4112	0.1198	0.6005	-3.2	0.001373	Alcohol
1:34523743:C:T	1	34523743	T	CSMD2	835	0.2683	0.4112	0.1198	0.6005	-3.2	0.001373	Alcohol
1:34523786:C:T	1	34523786	T	CSMD2	835	0.27	0.4092	0.121	0.6021	-3.2	0.001376	Alcohol
1:173515298:G:A	1	173515298	A	SLC9C2	835	0.2047	0.6119	0.06169	0.6791	-2.592	0.009532	Alcohol
1:225100129:G:A	1	225100129	A	DNAH14	835	2.015	0.227	1.291	3.143	3.086	0.002029	Alcohol
1:225100449:G:T	1	225100449	T	DNAH14	835	3.714	0.4936	1.412	9.773	2.658	0.007856	Alcohol
1:225285454:C:T	1	225285454	T	DNAH14	835	2.653	0.3407	1.361	5.173	2.864	0.004179	Alcohol
1:225289084:T:C	1	225289084	C	DNAH14	835	2.653	0.3407	1.361	5.173	2.864	0.004179	Alcohol
1:225491754:G:A	1	225491754	A	DNAH14	835	2.435	0.3316	1.271	4.664	2.684	0.007282	Alcohol
4:110979707:C:T	4	110979707	T	ELOVL6	835	1.854	0.223	1.198	2.87	2.768	0.005638	Alcohol
4:110980201:C:T	4	110980201	T	ELOVL6	835	1.845	0.2228	1.192	2.855	2.749	0.005978	Alcohol
4:111007777:C:T	4	111007777	T	ELOVL6	835	2.327	0.3049	1.28	4.23	2.771	0.005594	Alcohol
4:111011527:T:C	4	111011527	C	ELOVL6	835	6.477	0.4834	2.511	16.71	3.864	0.0001113	Alcohol
4:111019426:A:T	4	111019426	T	ELOVL6	835	6.477	0.4834	2.511	16.71	3.864	0.0001113	Alcohol
9:15179863:C:T	9	15179863	C	TTC39B	835	1.559	0.1637	1.131	2.149	2.715	0.006633	Alcohol
9:15188437:C:G	9	15188437	G	TTC39B	835	3.329	0.4558	1.362	8.135	2.639	0.008326	Alcohol
10:90158094:G:A	10	90158094	A	RNLS	835	2.499	0.3093	1.363	4.581	2.961	0.003067	Alcohol
10:90158838:A:G	10	90158838	G	RNLS	835	2.499	0.3093	1.363	4.581	2.961	0.003067	Alcohol
10:90168029:T:G	10	90168029	G	RNLS	835	2.517	0.3096	1.372	4.618	2.981	0.002868	Alcohol
10:90174727:C:T	10	90174727	T	RNLS	835	2.517	0.3096	1.372	4.618	2.981	0.002868	Alcohol
10:90175237:T:C	10	90175237	C	RNLS	835	2.517	0.3096	1.372	4.618	2.981	0.002868	Alcohol
10:90182520:T:C	10	90182520	C	RNLS	835	2.517	0.3096	1.372	4.618	2.981	0.002868	Alcohol
10:90188684:T:C	10	90188684	C	RNLS	835	2.517	0.3096	1.372	4.618	2.981	0.002868	Alcohol
10:90193131:G:A	10	90193131	A	RNLS	835	2.517	0.3096	1.372	4.618	2.981	0.002868	Alcohol
10:90193430:A:G	10	90193430	G	RNLS	835	2.517	0.3096	1.372	4.618	2.981	0.002868	Alcohol
10:90195980:A:G	10	90195980	G	RNLS	835	2.517	0.3096	1.372	4.618	2.981	0.002868	Alcohol
10:90196965:A:C	10	90196965	C	RNLS	835	2.517	0.3096	1.372	4.618	2.981	0.002868	Alcohol
10:90199521:T:C	10	90199521	C	RNLS	835	2.5	0.3092	1.364	4.583	2.964	0.003036	Alcohol
10:90212431:C:T	10	90212431	T	RNLS	835	2.212	0.2652	1.315	3.72	2.993	0.002766	Alcohol
10:90214122:C:A	10	90214122	A	RNLS	835	2.3	0.3224	1.223	4.327	2.584	0.009771	Alcohol
10:90224807:G:A	10	90224807	A	RNLS	835	2.459	0.3056	1.351	4.477	2.945	0.003232	Alcohol
10:90243176:T:C	10	90243176	C	RNLS	835	2.094	0.2747	1.222	3.587	2.689	0.007159	Alcohol
10:90268393:A:G	10	90268393	G	RNLS	835	2.014	0.2697	1.187	3.418	2.596	0.009422	Alcohol
10:90279460:T:A	10	90279460	A	RNLS	835	0.3665	0.3805	0.1739	0.7725	-2.638	0.008328	Alcohol
10:90331816:C:T	10	90331816	T	RNLS	835	1.983	0.2579	1.196	3.288	2.655	0.007934	Alcohol
10:90333732:T:C	10	90333732	C	RNLS	835	0.3025	0.4316	0.1298	0.7048	-2.771	0.005597	Alcohol
12:131476307:A:G	12	131476307	G	ADGRD1	835	0.685	0.1437	0.5169	0.9078	-2.633	0.008455	Alcohol
12:131478239:A:G	12	131478239	G	ADGRD1	835	0.6864	0.1435	0.5181	0.9093	-2.622	0.00874	Alcohol
12:131573051:T:C	12	131573051	T	ADGRD1	835	0.6005	0.1577	0.4409	0.818	-3.234	0.001221	Alcohol
12:131575639:G:A	12	131575639	A	ADGRD1	835	1.482	0.1516	1.101	1.995	2.597	0.0094	Alcohol
12:131576946:G:A	12	131576946	G	ADGRD1	835	1.488	0.1503	1.108	1.998	2.645	0.008169	Alcohol
12:131577672:A:G	12	131577672	G	ADGRD1	835	1.491	0.1518	1.107	2.007	2.63	0.008538	Alcohol
12:131577823:A:G	12	131577823	A	ADGRD1	835	1.484	0.1503	1.106	1.993	2.627	0.008606	Alcohol
12:131578055:A:G	12	131578055	G	ADGRD1	835	1.491	0.1518	1.107	2.007	2.63	0.008538	Alcohol
12:131582585:C:T	12	131582585	T	ADGRD1	835	1.488	0.1523	1.104	2.005	2.609	0.009084	Alcohol
12:131582638:C:T	12	131582638	T	ADGRD1	835	1.488	0.1523	1.104	2.005	2.609	0.009084	Alcohol
12:131582655:T:C	12	131582655	C	ADGRD1	835	1.488	0.1523	1.104	2.005	2.609	0.009084	Alcohol
12:131582952:G:C	12	131582952	C	ADGRD1	835	1.485	0.1525	1.102	2.003	2.594	0.009476	Alcohol
12:131590404:G:A	12	131590404	A	ADGRD1	835	1.546	0.1529	1.146	2.086	2.851	0.004362	Alcohol
12:131592589:G:A	12	131592589	A	ADGRD1	835	1.534	0.1524	1.138	2.069	2.809	0.00497	Alcohol
12:131593506:G:A	12	131593506	A	ADGRD1	835	1.534	0.1524	1.138	2.069	2.809	0.00497	Alcohol
12:131596499:C:T	12	131596499	T	ADGRD1	835	1.55	0.1527	1.149	2.09	2.867	0.004137	Alcohol
12:131599805:A:G	12	131599805	G	ADGRD1	835	1.593	0.1514	1.184	2.144	3.077	0.002088	Alcohol
12:131600054:C:T	12	131600054	T	ADGRD1	835	1.542	0.1524	1.144	2.079	2.842	0.00448	Alcohol
12:131602224:G:C	12	131602224	C	ADGRD1	835	1.541	0.1525	1.143	2.078	2.835	0.00458	Alcohol
12:131603133:G:A	12	131603133	A	ADGRD1	835	1.542	0.1524	1.144	2.079	2.842	0.00448	Alcohol
12:131604639:A:C	12	131604639	C	ADGRD1	835	1.542	0.1524	1.144	2.079	2.842	0.00448	Alcohol
16:10180223:G:A	16	10180223	G	GRIN2A	835	2.247	0.3057	1.234	4.09	2.648	0.008098	Alcohol
16:10201960:G:C	16	10201960	C	GRIN2A	835	2.6	0.3071	1.424	4.747	3.112	0.00186	Alcohol
22:25596870:T:C	22	25596870	C	CRYBB3	835	1.453	0.141	1.102	1.915	2.647	0.008115	Alcohol
22:25597331:T:C	22	25597331	T	CRYBB3	835	0.6637	0.1434	0.5011	0.879	-2.86	0.00424	Alcohol
22:25598101:T:G	22	25598101	G	CRYBB3	835	1.442	0.1416	1.093	1.903	2.586	0.009696	Alcohol
22:25603924:G:C	22	25603924	G	CRYBB3	835	0.65	0.1526	0.4819	0.8767	-2.822	0.004767	Alcohol
1:34039112:A:G	1	34039112	G	CSMD2	832	0.4819	0.2833	0.2766	0.8397	-2.577	0.009975	Substance
1:34040535:T:C	1	34040535	C	CSMD2	832	0.4811	0.2829	0.2763	0.8376	-2.586	0.009698	Substance
1:34040566:C:T	1	34040566	T	CSMD2	832	0.4811	0.2829	0.2763	0.8376	-2.586	0.009698	Substance
1:34040979:A:C	1	34040979	C	CSMD2	832	0.587	0.2056	0.3924	0.8783	-2.591	0.00957	Substance
1:34041785:G:A	1	34041785	A	CSMD2	832	1.586	0.1785	1.118	2.251	2.585	0.009752	Substance
1:34041817:C:G	1	34041817	G	CSMD2	832	0.5496	0.1921	0.3772	0.8009	-3.116	0.001834	Substance
1:34042245:C:A	1	34042245	A	CSMD2	832	1.621	0.178	1.144	2.297	2.714	0.006653	Substance
1:34042518:A:G	1	34042518	G	CSMD2	832	1.621	0.178	1.144	2.297	2.714	0.006653	Substance
1:34042560:G:A	1	34042560	A	CSMD2	832	0.5467	0.1922	0.3751	0.7968	-3.142	0.00168	Substance
1:34042594:C:G	1	34042594	G	CSMD2	832	0.5467	0.1922	0.3751	0.7968	-3.142	0.00168	Substance
1:34042634:G:A	1	34042634	A	CSMD2	832	0.5467	0.1922	0.3751	0.7968	-3.142	0.00168	Substance
1:34043558:C:T	1	34043558	T	CSMD2	832	1.628	0.1781	1.148	2.308	2.736	0.006216	Substance
1:34043986:T:C	1	34043986	C	CSMD2	832	1.581	0.1718	1.129	2.214	2.666	0.007676	Substance
1:34254416:C:T	1	34254416	T	CSMD2	832	1.5	0.1555	1.106	2.034	2.608	0.009101	Substance
1:34352575:G:C	1	34352575	C	CSMD2	832	0.6057	0.1884	0.4187	0.8762	-2.661	0.007785	Substance
1:34389692:T:C	1	34389692	C	CSMD2	832	1.825	0.1868	1.266	2.632	3.222	0.001273	Substance
1:34390913:C:T	1	34390913	T	CSMD2	832	1.837	0.1868	1.274	2.65	3.257	0.001124	Substance
1:34394682:C:A	1	34394682	A	CSMD2	832	1.79	0.1899	1.234	2.597	3.066	0.00217	Substance
1:34395835:A:G	1	34395835	G	CSMD2	832	1.838	0.1869	1.274	2.651	3.256	0.00113	Substance
1:34396943:T:A	1	34396943	A	CSMD2	832	1.834	0.1869	1.271	2.645	3.245	0.001176	Substance
1:34475772:T:C	1	34475772	C	CSMD2	832	0.4334	0.2922	0.2444	0.7684	-2.861	0.004219	Substance
1:34475962:T:A	1	34475962	A	CSMD2	832	0.4394	0.2915	0.2482	0.778	-2.821	0.004785	Substance
1:34475967:G:A	1	34475967	A	CSMD2	832	0.4452	0.2913	0.2516	0.788	-2.778	0.005467	Substance
1:34476463:T:G	1	34476463	G	CSMD2	832	0.3178	0.4059	0.1434	0.7042	-2.824	0.004743	Substance
1:34476516:G:A	1	34476516	A	CSMD2	832	0.4394	0.2919	0.248	0.7786	-2.817	0.004843	Substance
1:34476972:G:A	1	34476972	A	CSMD2	832	0.4394	0.2919	0.248	0.7786	-2.817	0.004843	Substance
1:34477439:A:T	1	34477439	T	CSMD2	832	0.4394	0.2919	0.248	0.7786	-2.817	0.004843	Substance
1:34477581:A:G	1	34477581	G	CSMD2	832	0.4394	0.2919	0.248	0.7786	-2.817	0.004843	Substance
1:34483780:C:T	1	34483780	T	CSMD2	832	0.3335	0.4051	0.1507	0.7377	-2.711	0.006708	Substance
1:34486134:C:T	1	34486134	T	CSMD2	832	0.321	0.4059	0.1449	0.7113	-2.799	0.005121	Substance
1:34486486:C:T	1	34486486	T	CSMD2	832	0.3474	0.3824	0.1642	0.7351	-2.765	0.005697	Substance
1:34486965:G:A	1	34486965	A	CSMD2	832	0.321	0.4059	0.1449	0.7113	-2.799	0.005121	Substance
1:34486988:C:G	1	34486988	G	CSMD2	832	0.321	0.4059	0.1449	0.7113	-2.799	0.005121	Substance
1:34488804:T:C	1	34488804	C	CSMD2	832	0.3146	0.4054	0.1421	0.6965	-2.852	0.004344	Substance
1:34489503:G:A	1	34489503	A	CSMD2	832	0.3408	0.382	0.1612	0.7205	-2.818	0.00483	Substance
1:34489595:T:C	1	34489595	C	CSMD2	832	0.3408	0.382	0.1612	0.7205	-2.818	0.00483	Substance
1:34490934:A:G	1	34490934	G	CSMD2	832	0.3082	0.4055	0.1392	0.6823	-2.903	0.0037	Substance
1:34491550:G:A	1	34491550	A	CSMD2	832	0.3082	0.4055	0.1392	0.6823	-2.903	0.0037	Substance
1:34494411:C:T	1	34494411	T	CSMD2	832	0.3341	0.3821	0.158	0.7065	-2.869	0.004115	Substance
1:34494431:G:A	1	34494431	A	CSMD2	832	0.3082	0.4055	0.1392	0.6823	-2.903	0.0037	Substance
1:34495080:A:C	1	34495080	C	CSMD2	832	0.3082	0.4055	0.1392	0.6823	-2.903	0.0037	Substance
1:34495359:C:T	1	34495359	T	CSMD2	832	0.3082	0.4055	0.1392	0.6823	-2.903	0.0037	Substance
1:34495464:T:C	1	34495464	C	CSMD2	832	0.3082	0.4055	0.1392	0.6823	-2.903	0.0037	Substance
1:34495533:T:C	1	34495533	C	CSMD2	832	0.309	0.4056	0.1395	0.6841	-2.896	0.00378	Substance
1:34495977:C:T	1	34495977	T	CSMD2	832	0.309	0.4056	0.1395	0.6841	-2.896	0.00378	Substance
1:34496088:C:T	1	34496088	T	CSMD2	832	0.309	0.4056	0.1395	0.6841	-2.896	0.00378	Substance
1:34496094:T:C	1	34496094	C	CSMD2	832	0.309	0.4056	0.1395	0.6841	-2.896	0.00378	Substance
1:34496126:T:C	1	34496126	C	CSMD2	832	0.309	0.4056	0.1395	0.6841	-2.896	0.00378	Substance
1:34496322:C:T	1	34496322	T	CSMD2	832	0.309	0.4056	0.1395	0.6841	-2.896	0.00378	Substance
1:34496487:C:T	1	34496487	T	CSMD2	832	0.309	0.4056	0.1395	0.6841	-2.896	0.00378	Substance
1:34496963:T:C	1	34496963	C	CSMD2	832	0.309	0.4056	0.1395	0.6841	-2.896	0.00378	Substance
1:34499772:C:T	1	34499772	T	CSMD2	832	0.3052	0.4053	0.1379	0.6755	-2.928	0.003414	Substance
1:34499921:C:T	1	34499921	T	CSMD2	832	0.3311	0.3818	0.1566	0.6997	-2.895	0.003791	Substance
1:34513548:C:T	1	34513548	T	CSMD2	832	0.2669	0.4325	0.1143	0.6231	-3.054	0.002261	Substance
1:34518085:C:T	1	34518085	T	CSMD2	832	0.3111	0.404	0.1409	0.6866	-2.891	0.003846	Substance
1:34521033:G:A	1	34521033	A	CSMD2	832	0.3127	0.4041	0.1416	0.6906	-2.876	0.004026	Substance
1:34523586:G:A	1	34523586	A	CSMD2	832	0.3036	0.4041	0.1375	0.6704	-2.95	0.003182	Substance
1:34523743:C:T	1	34523743	T	CSMD2	832	0.3036	0.4041	0.1375	0.6704	-2.95	0.003182	Substance
1:34523786:C:T	1	34523786	T	CSMD2	832	0.3049	0.4025	0.1385	0.671	-2.951	0.003166	Substance
1:225166471:C:T	1	225166471	T	DNAH14	832	1.979	0.2611	1.186	3.301	2.614	0.008938	Substance
8:125569380:C:A	8	125569380	A	MTSS1	832	1.444	0.1337	1.111	1.876	2.746	0.006029	Substance
9:15250501:A:T	9	15250501	T	TTC39B	832	0.6618	0.1441	0.499	0.8778	-2.864	0.004177	Substance
9:15250529:C:T	9	15250529	T	TTC39B	832	0.6497	0.1444	0.4895	0.8622	-2.986	0.002824	Substance
9:15250615:G:C	9	15250615	C	TTC39B	832	0.671	0.1437	0.5063	0.8892	-2.778	0.005478	Substance
9:15254307:T:A	9	15254307	A	TTC39B	832	2.2	0.2767	1.279	3.784	2.849	0.004389	Substance
9:15254676:C:T	9	15254676	T	TTC39B	832	2.2	0.2767	1.279	3.784	2.849	0.004389	Substance
9:15258747:G:A	9	15258747	A	TTC39B	832	2.301	0.2732	1.347	3.931	3.05	0.002288	Substance
9:15258862:G:T	9	15258862	T	TTC39B	832	2.167	0.276	1.262	3.722	2.802	0.00508	Substance
9:15258922:C:T	9	15258922	T	TTC39B	832	2.167	0.276	1.262	3.722	2.802	0.00508	Substance
9:15261429:C:T	9	15261429	T	TTC39B	832	2.24	0.2718	1.315	3.817	2.968	0.002994	Substance
9:15263232:A:C	9	15263232	C	TTC39B	832	2.248	0.2719	1.32	3.831	2.98	0.002883	Substance
9:15263351:G:C	9	15263351	C	TTC39B	832	2.275	0.2726	1.333	3.881	3.015	0.00257	Substance
9:15264438:G:C	9	15264438	C	TTC39B	832	2.275	0.2726	1.333	3.881	3.015	0.00257	Substance
9:15268847:A:G	9	15268847	G	TTC39B	832	1.971	0.2516	1.204	3.226	2.696	0.007012	Substance
9:15270545:C:T	9	15270545	T	TTC39B	832	2.023	0.2492	1.241	3.297	2.827	0.004699	Substance
9:15270875:T:C	9	15270875	C	TTC39B	832	2.023	0.2492	1.241	3.297	2.827	0.004699	Substance
9:15272462:C:G	9	15272462	G	TTC39B	832	2.122	0.2473	1.307	3.445	3.042	0.002349	Substance
9:15274436:A:G	9	15274436	G	TTC39B	832	2.281	0.2523	1.391	3.74	3.268	0.001085	Substance
9:15275159:C:T	9	15275159	T	TTC39B	832	2.077	0.2571	1.255	3.438	2.844	0.004459	Substance
9:15276144:C:T	9	15276144	T	TTC39B	832	2.151	0.2542	1.307	3.54	3.014	0.002581	Substance
9:15276926:T:C	9	15276926	C	TTC39B	832	2.04	0.2564	1.234	3.372	2.781	0.005419	Substance
9:15277123:A:G	9	15277123	G	TTC39B	832	2.062	0.2634	1.23	3.455	2.747	0.006015	Substance
9:15277132:A:C	9	15277132	C	TTC39B	832	2.062	0.2634	1.23	3.455	2.747	0.006015	Substance
9:15277133:A:T	9	15277133	T	TTC39B	832	2.078	0.2636	1.24	3.484	2.775	0.005526	Substance
9:15277148:T:C	9	15277148	C	TTC39B	832	2.102	0.2575	1.269	3.481	2.885	0.003915	Substance
9:15277350:C:A	9	15277350	A	TTC39B	832	2.04	0.2564	1.234	3.372	2.781	0.005419	Substance
9:15278594:A:G	9	15278594	G	TTC39B	832	2.003	0.256	1.213	3.308	2.713	0.00667	Substance
9:15280238:T:C	9	15280238	C	TTC39B	832	2.139	0.2543	1.3	3.521	2.991	0.002784	Substance
9:15280877:C:T	9	15280877	T	TTC39B	832	1.994	0.2596	1.199	3.317	2.659	0.007844	Substance
9:15280890:G:A	9	15280890	A	TTC39B	832	1.994	0.2596	1.199	3.317	2.659	0.007844	Substance
9:15281945:A:G	9	15281945	G	TTC39B	832	2.143	0.2545	1.301	3.528	2.995	0.002742	Substance
9:15281999:G:T	9	15281999	T	TTC39B	832	2.035	0.2567	1.23	3.366	2.768	0.005648	Substance
12:32792248:C:T	12	32792248	T	FGD4	832	2.406	0.3151	1.297	4.462	2.786	0.005331	Substance
12:55967688:G:C	12	55967688	C	OR2AP1	832	1.571	0.1751	1.114	2.214	2.578	0.009926	Substance
12:55967941:C:T	12	55967941	T	OR2AP1	832	1.571	0.1751	1.114	2.214	2.578	0.009926	Substance
12:131464024:T:C	12	131464024	T	ADGRD1	832	0.5434	0.2367	0.3417	0.8642	-2.577	0.009974	Substance
12:131467191:A:G	12	131467191	A	ADGRD1	832	0.5511	0.2286	0.3521	0.8627	-2.606	0.009165	Substance
12:131467634:G:A	12	131467634	G	ADGRD1	832	0.5411	0.2311	0.344	0.851	-2.658	0.007861	Substance
12:131467769:G:A	12	131467769	G	ADGRD1	832	0.5411	0.2311	0.344	0.851	-2.658	0.007861	Substance
12:131468189:G:A	12	131468189	G	ADGRD1	832	0.5471	0.2225	0.3538	0.8462	-2.711	0.006716	Substance
12:131469368:T:C	12	131469368	T	ADGRD1	832	0.4544	0.2235	0.2932	0.7042	-3.529	0.0004168	Substance
12:131469548:C:T	12	131469548	C	ADGRD1	832	0.531	0.2258	0.3412	0.8266	-2.804	0.005053	Substance
12:131470430:C:T	12	131470430	T	ADGRD1	832	0.5557	0.2258	0.357	0.865	-2.603	0.009254	Substance
12:131470538:G:T	12	131470538	T	ADGRD1	832	0.5557	0.2258	0.357	0.865	-2.603	0.009254	Substance
12:131471049:G:A	12	131471049	A	ADGRD1	832	0.5557	0.2258	0.357	0.865	-2.603	0.009254	Substance
12:131471070:A:G	12	131471070	G	ADGRD1	832	0.5557	0.2258	0.357	0.865	-2.603	0.009254	Substance
12:131471458:C:T	12	131471458	T	ADGRD1	832	0.5557	0.2258	0.357	0.865	-2.603	0.009254	Substance
12:131472079:T:C	12	131472079	C	ADGRD1	832	0.5564	0.2264	0.3571	0.8671	-2.59	0.009603	Substance
12:131472175:G:A	12	131472175	A	ADGRD1	832	0.5567	0.2266	0.357	0.8679	-2.585	0.00974	Substance
12:131472260:A:T	12	131472260	T	ADGRD1	832	0.5564	0.2264	0.3571	0.8671	-2.59	0.009603	Substance
12:131472324:G:A	12	131472324	A	ADGRD1	832	0.5564	0.2264	0.3571	0.8671	-2.59	0.009603	Substance
12:131472349:A:C	12	131472349	C	ADGRD1	832	0.5564	0.2264	0.3571	0.8671	-2.59	0.009603	Substance
12:131472405:T:A	12	131472405	A	ADGRD1	832	0.5579	0.2264	0.358	0.8695	-2.578	0.009945	Substance
12:131472420:T:C	12	131472420	C	ADGRD1	832	0.5579	0.2264	0.358	0.8695	-2.578	0.009945	Substance
12:131472525:A:T	12	131472525	T	ADGRD1	832	0.5416	0.2292	0.3456	0.8487	-2.676	0.007461	Substance
12:131472535:T:C	12	131472535	C	ADGRD1	832	0.5416	0.2292	0.3456	0.8487	-2.676	0.007461	Substance
12:131472538:A:G	12	131472538	G	ADGRD1	832	0.5416	0.2292	0.3456	0.8487	-2.676	0.007461	Substance
12:131472613:T:G	12	131472613	G	ADGRD1	832	0.5579	0.2264	0.358	0.8695	-2.578	0.009945	Substance
12:131472949:T:C	12	131472949	C	ADGRD1	832	0.5579	0.2264	0.358	0.8695	-2.578	0.009945	Substance
12:131473023:G:A	12	131473023	A	ADGRD1	832	0.5579	0.2264	0.358	0.8695	-2.578	0.009945	Substance
12:131473067:C:T	12	131473067	T	ADGRD1	832	0.5353	0.2297	0.3412	0.8397	-2.721	0.006513	Substance
12:131473090:A:G	12	131473090	G	ADGRD1	832	0.5348	0.2292	0.3413	0.8381	-2.731	0.00632	Substance
12:131473109:C:G	12	131473109	G	ADGRD1	832	0.5353	0.2297	0.3412	0.8397	-2.721	0.006513	Substance
12:131473215:G:C	12	131473215	C	ADGRD1	832	0.5353	0.2297	0.3412	0.8397	-2.721	0.006513	Substance
12:131473445:C:G	12	131473445	G	ADGRD1	832	0.5353	0.2297	0.3412	0.8397	-2.721	0.006513	Substance
12:131473446:T:G	12	131473446	G	ADGRD1	832	0.5353	0.2297	0.3412	0.8397	-2.721	0.006513	Substance
12:131473473:C:G	12	131473473	G	ADGRD1	832	0.5353	0.2297	0.3412	0.8397	-2.721	0.006513	Substance
12:131473708:G:T	12	131473708	T	ADGRD1	832	0.5353	0.2297	0.3412	0.8397	-2.721	0.006513	Substance
12:131473714:T:C	12	131473714	C	ADGRD1	832	0.5353	0.2297	0.3412	0.8397	-2.721	0.006513	Substance
12:131473974:C:T	12	131473974	T	ADGRD1	832	0.5353	0.2297	0.3412	0.8397	-2.721	0.006513	Substance
12:131474114:T:C	12	131474114	C	ADGRD1	832	0.5353	0.2297	0.3412	0.8397	-2.721	0.006513	Substance
12:131474317:C:T	12	131474317	T	ADGRD1	832	0.5353	0.2297	0.3412	0.8397	-2.721	0.006513	Substance
12:131474378:C:T	12	131474378	T	ADGRD1	832	0.5353	0.2297	0.3412	0.8397	-2.721	0.006513	Substance
12:131474396:T:C	12	131474396	C	ADGRD1	832	0.5353	0.2297	0.3412	0.8397	-2.721	0.006513	Substance
12:131474418:C:T	12	131474418	T	ADGRD1	832	0.5366	0.2297	0.3421	0.8419	-2.709	0.006746	Substance
12:131474421:T:C	12	131474421	C	ADGRD1	832	0.5366	0.2297	0.3421	0.8419	-2.709	0.006746	Substance
12:131474456:C:T	12	131474456	T	ADGRD1	832	0.5366	0.2297	0.3421	0.8419	-2.709	0.006746	Substance
12:131474505:C:G	12	131474505	C	ADGRD1	832	0.5556	0.2259	0.3568	0.8651	-2.602	0.00928	Substance
12:131475967:A:T	12	131475967	T	ADGRD1	832	0.531	0.23	0.3384	0.8334	-2.752	0.005919	Substance
12:131477177:C:T	12	131477177	T	ADGRD1	832	0.531	0.23	0.3384	0.8334	-2.752	0.005919	Substance
16:10184876:C:T	16	10184876	T	GRIN2A	832	3.173	0.4186	1.397	7.208	2.759	0.005801	Substance
16:10258293:C:T	16	10258293	T	GRIN2A	832	3.814	0.465	1.533	9.489	2.879	0.003986	Substance
17:27072463:G:A	17	27072463	A	TRAF4	832	1.593	0.1756	1.129	2.248	2.651	0.008018	Substance
1:33995719:C:T	1	33995719	T	CSMD2	692	0.5291	0.2157	0.3467	0.8075	-2.951	0.003168	Psychosis
1:34005630:C:T	1	34005630	T	CSMD2	692	0.5345	0.2135	0.3517	0.8124	-2.933	0.003356	Psychosis
1:34017525:G:A	1	34017525	A	CSMD2	692	0.4701	0.246	0.2903	0.7614	-3.068	0.002154	Psychosis
1:34541223:G:T	1	34541223	T	CSMD2	692	0.6857	0.1334	0.5279	0.8906	-2.829	0.004675	Psychosis
1:34542198:C:T	1	34542198	T	CSMD2	692	0.6881	0.1378	0.5253	0.9014	-2.714	0.006652	Psychosis
1:34543596:A:G	1	34543596	G	CSMD2	692	0.7054	0.1321	0.5445	0.9138	-2.642	0.008235	Psychosis
1:225104923:G:T	1	225104923	T	DNAH14	692	2.153	0.2867	1.227	3.776	2.674	0.007504	Psychosis
1:225173984:G:A	1	225173984	A	DNAH14	692	2.114	0.2878	1.203	3.716	2.602	0.009264	Psychosis
4:113326341:C:T	4	113326341	T	ALPK1	692	1.636	0.1788	1.152	2.322	2.752	0.005923	Psychosis
4:113327606:G:C	4	113327606	C	ALPK1	692	1.636	0.1788	1.152	2.322	2.752	0.005923	Psychosis
4:113333765:G:C	4	113333765	C	ALPK1	692	1.591	0.1771	1.124	2.25	2.621	0.008763	Psychosis
4:113343774:A:T	4	113343774	T	ALPK1	692	1.609	0.1824	1.125	2.301	2.607	0.009136	Psychosis
4:113344203:C:T	4	113344203	T	ALPK1	692	1.545	0.1668	1.114	2.143	2.609	0.009079	Psychosis
4:113344527:A:C	4	113344527	C	ALPK1	692	1.609	0.1824	1.125	2.301	2.607	0.009136	Psychosis
4:113344962:T:C	4	113344962	C	ALPK1	692	1.609	0.1824	1.125	2.301	2.607	0.009136	Psychosis
4:113345147:A:G	4	113345147	G	ALPK1	692	1.609	0.1824	1.125	2.301	2.607	0.009136	Psychosis
4:113345317:A:C	4	113345317	C	ALPK1	692	1.609	0.1824	1.125	2.301	2.607	0.009136	Psychosis
4:113356495:G:T	4	113356495	T	ALPK1	692	1.377	0.1241	1.08	1.756	2.577	0.009978	Psychosis
4:113356961:G:A	4	113356961	A	ALPK1	692	1.377	0.1241	1.08	1.756	2.577	0.009978	Psychosis
4:113358286:G:T	4	113358286	T	ALPK1	692	1.377	0.1241	1.08	1.756	2.577	0.009978	Psychosis
4:113360369:C:T	4	113360369	T	ALPK1	692	1.379	0.1241	1.081	1.758	2.588	0.009661	Psychosis
4:113362316:A:G	4	113362316	G	ALPK1	692	1.379	0.1218	1.086	1.75	2.637	0.008371	Psychosis
4:113363048:G:A	4	113363048	A	ALPK1	692	1.379	0.1218	1.086	1.75	2.637	0.008371	Psychosis
7:19801364:A:G	7	19801364	G	TMEM196	692	1.651	0.1942	1.128	2.416	2.581	0.009853	Psychosis
7:92218899:A:C	7	92218899	C	FAM133B	692	2.075	0.264	1.237	3.48	2.765	0.005698	Psychosis
8:125584290:C:T	8	125584290	T	MTSS1	692	2.012	0.262	1.204	3.363	2.669	0.007618	Psychosis
8:125606875:C:G	8	125606875	G	MTSS1	692	1.786	0.2245	1.15	2.773	2.582	0.009815	Psychosis
10:90123414:G:A	10	90123414	A	RNLS	692	1.975	0.2562	1.196	3.264	2.657	0.007877	Psychosis
10:90131733:T:A	10	90131733	T	RNLS	692	1.975	0.2562	1.196	3.264	2.657	0.007877	Psychosis
10:90135794:C:A	10	90135794	A	RNLS	692	1.975	0.2562	1.196	3.264	2.657	0.007877	Psychosis
10:90140199:C:G	10	90140199	G	RNLS	692	1.975	0.2562	1.196	3.264	2.657	0.007877	Psychosis
10:90140400:C:A	10	90140400	A	RNLS	692	1.975	0.2562	1.196	3.264	2.657	0.007877	Psychosis
10:90142056:C:T	10	90142056	C	RNLS	692	1.975	0.2562	1.196	3.264	2.657	0.007877	Psychosis
10:90142457:G:A	10	90142457	G	RNLS	692	1.975	0.2562	1.196	3.264	2.657	0.007877	Psychosis
10:90142815:C:A	10	90142815	C	RNLS	692	1.975	0.2562	1.196	3.264	2.657	0.007877	Psychosis
10:90147122:C:A	10	90147122	A	RNLS	692	1.975	0.2562	1.196	3.264	2.657	0.007877	Psychosis
10:90147245:C:A	10	90147245	A	RNLS	692	1.975	0.2562	1.196	3.264	2.657	0.007877	Psychosis
12:32694416:C:T	12	32694416	T	FGD4	692	2.687	0.3694	1.303	5.542	2.676	0.007455	Psychosis
16:9887760:A:G	16	9887760	G	GRIN2A	692	2.717	0.3464	1.378	5.357	2.885	0.003914	Psychosis
16:9894146:G:T	16	9894146	T	GRIN2A	692	2.829	0.3585	1.401	5.713	2.901	0.003721	Psychosis
16:10073844:T:C	16	10073844	C	GRIN2A	692	6.11	0.6511	1.705	21.89	2.78	0.005442	Psychosis
16:10075417:C:G	16	10075417	G	GRIN2A	692	6.11	0.6511	1.705	21.89	2.78	0.005442	Psychosis
16:10075858:A:G	16	10075858	G	GRIN2A	692	3.232	0.3493	1.63	6.409	3.359	0.0007826	Psychosis
16:10076370:A:G	16	10076370	G	GRIN2A	692	3.232	0.3493	1.63	6.409	3.359	0.0007826	Psychosis
16:10089521:T:C	16	10089521	C	GRIN2A	692	2.592	0.3559	1.29	5.207	2.677	0.007438	Psychosis
16:10168207:T:C	16	10168207	C	GRIN2A	692	3.003	0.4221	1.313	6.869	2.605	0.009195	Psychosis
16:10228991:G:T	16	10228991	T	GRIN2A	692	1.718	0.2063	1.147	2.574	2.623	0.008726	Psychosis
16:10231266:C:T	16	10231266	T	GRIN2A	692	2.727	0.3601	1.346	5.522	2.786	0.005343	Psychosis
16:10262553:G:A	16	10262553	A	GRIN2A	692	2.795	0.3602	1.38	5.662	2.854	0.004323	Psychosis
16:10262976:C:A	16	10262976	A	GRIN2A	692	2.795	0.3602	1.38	5.662	2.854	0.004323	Psychosis
17:27072463:G:A	17	27072463	A	TRAF4	692	1.543	0.1618	1.124	2.119	2.682	0.00731	Psychosis
17:27075423:C:T	17	27075423	T	TRAF4	692	1.586	0.1604	1.158	2.172	2.877	0.00402	Psychosis
17:27077331:A:G	17	27077331	G	TRAF4	692	1.579	0.1602	1.154	2.162	2.852	0.004339	Psychosis
17:27078509:T:C	17	27078509	C	TRAF4	692	1.586	0.1604	1.158	2.172	2.877	0.00402	Psychosis
17:76029269:A:G	17	76029269	G	TNRC6C	692	1.434	0.1267	1.118	1.838	2.842	0.004486	Psychosis
1:225187314:A:T	1	225187314	T	DNAH14	660	8.757	0.7122	2.168	35.36	3.047	0.002313	SI
8:125573502:T:C	8	125573502	C	MTSS1	660	2.564	0.3254	1.355	4.852	2.894	0.003808	SI
10:90093569:T:C	10	90093569	C	RNLS	660	1.776	0.2156	1.164	2.711	2.664	0.007717	SI
12:32691805:C:T	12	32691805	T	FGD4	660	2.828	0.4017	1.287	6.214	2.587	0.009671	SI
12:131573891:C:A	12	131573891	A	ADGRD1	660	1.541	0.1478	1.153	2.058	2.924	0.003452	SI
16:9912798:A:G	16	9912798	G	GRIN2A	660	4.281	0.5475	1.464	12.52	2.656	0.007909	SI
16:10073844:T:C	16	10073844	C	GRIN2A	660	7.417	0.7377	1.747	31.49	2.716	0.006599	SI
16:10075417:C:G	16	10075417	G	GRIN2A	660	7.417	0.7377	1.747	31.49	2.716	0.006599	SI
16:10075994:T:C	16	10075994	C	GRIN2A	660	8.795	0.7893	1.872	41.32	2.754	0.00588	SI
16:10077202:G:A	16	10077202	A	GRIN2A	660	8.795	0.7893	1.872	41.32	2.754	0.00588	SI

## Sheet: Suppl.Table.3
Suppl.Table.3. Nominal associations (p<0.01) between Li response-linked genes and psychiatric symptoms in BP-I ConLiGen participants (Nmax=665)
SNP.ID	CHR	BP	A1	Gene	N	BETA	SE	L95	U95	STAT	P	Pheno
1:173547659:A:G	1	173547659	G	SLC9C2	641	9.122	2.985	3.271	14.97	3.056	0.00234	Manic.Eps
1:225480035:C:T	1	225480035	T	DNAH14	641	14.06	5.179	3.909	24.21	2.715	0.006816	Manic.Eps
1:225485305:T:C	1	225485305	C	DNAH14	641	14.06	5.179	3.909	24.21	2.715	0.006816	Manic.Eps
1:225498086:C:T	1	225498086	T	DNAH14	641	15.51	4.879	5.945	25.07	3.178	0.001554	Manic.Eps
6:151707525:C:T	6	151707525	T	ZBTB2	641	24.14	8.158	8.153	40.13	2.959	0.003199	Manic.Eps
10:90047129:C:T	10	90047129	T	RNLS	641	20.63	6.799	7.308	33.96	3.035	0.002506	Manic.Eps
10:90054365:T:C	10	90054365	C	RNLS	641	27.86	7.668	12.83	42.89	3.633	0.0003033	Manic.Eps
10:90096507:A:G	10	90096507	G	RNLS	641	25.71	7.313	11.37	40.04	3.515	0.0004715	Manic.Eps
10:127655563:T:G	10	127655563	T	FANK1	641	11.15	3.804	3.69	18.6	2.93	0.003515	Manic.Eps
10:127662157:A:G	10	127662157	A	FANK1	641	9.582	2.954	3.791	15.37	3.243	0.001245	Manic.Eps
10:127675507:A:G	10	127675507	A	FANK1	641	8.617	2.891	2.951	14.28	2.981	0.002987	Manic.Eps
10:127679164:T:G	10	127679164	T	FANK1	641	8.617	2.891	2.951	14.28	2.981	0.002987	Manic.Eps
10:127687676:T:C	10	127687676	T	FANK1	641	8.343	3.049	2.368	14.32	2.736	0.006386	Manic.Eps
12:32762895:A:C	12	32762895	C	FGD4	641	24.97	7.207	10.85	39.1	3.465	0.000567	Manic.Eps
12:32763558:T:A	12	32763558	A	FGD4	641	31.84	7.805	16.55	47.14	4.08	5.088e-05	Manic.Eps
12:32764423:A:T	12	32764423	T	FGD4	641	24.97	7.207	10.85	39.1	3.465	0.000567	Manic.Eps
12:32768751:C:T	12	32768751	T	FGD4	641	23.23	7.424	8.678	37.78	3.129	0.001836	Manic.Eps
12:32779554:C:T	12	32779554	T	FGD4	641	23.23	7.424	8.678	37.78	3.129	0.001836	Manic.Eps
12:32786746:T:C	12	32786746	C	FGD4	641	24.97	7.207	10.85	39.1	3.465	0.000567	Manic.Eps
12:32788458:G:A	12	32788458	A	FGD4	641	23.23	7.424	8.678	37.78	3.129	0.001836	Manic.Eps
12:32791337:A:G	12	32791337	G	FGD4	641	24.97	7.207	10.85	39.1	3.465	0.000567	Manic.Eps
12:32791460:C:T	12	32791460	T	FGD4	641	23.23	7.424	8.678	37.78	3.129	0.001836	Manic.Eps
12:32792103:G:A	12	32792103	A	FGD4	641	23.23	7.424	8.678	37.78	3.129	0.001836	Manic.Eps
12:32795670:T:C	12	32795670	C	FGD4	641	23.23	7.424	8.678	37.78	3.129	0.001836	Manic.Eps
12:32797921:G:A	12	32797921	A	FGD4	641	23.23	7.424	8.678	37.78	3.129	0.001836	Manic.Eps
12:131492007:C:T	12	131492007	C	ADGRD1	641	4.48	1.72	1.11	7.851	2.605	0.009402	Manic.Eps
12:131497537:C:A	12	131497537	A	ADGRD1	641	6.95	2.591	1.872	12.03	2.682	0.007506	Manic.Eps
12:131499099:T:C	12	131499099	C	ADGRD1	641	6.972	2.617	1.844	12.1	2.665	0.007905	Manic.Eps
12:131499824:G:C	12	131499824	C	ADGRD1	641	7.124	2.638	1.954	12.29	2.701	0.007103	Manic.Eps
12:131500683:G:A	12	131500683	A	ADGRD1	641	6.812	2.619	1.679	11.94	2.601	0.009512	Manic.Eps
12:131501312:C:T	12	131501312	T	ADGRD1	641	6.762	2.613	1.642	11.88	2.588	0.009868	Manic.Eps
12:131542034:G:A	12	131542034	A	ADGRD1	641	23.24	6.77	9.969	36.51	3.433	0.0006374	Manic.Eps
17:76039419:G:C	17	76039419	C	TNRC6C	641	10.72	3.707	3.459	17.99	2.893	0.003949	Manic.Eps
17:76103663:C:T	17	76103663	T	TNRC6C	641	8.593	3.307	2.11	15.08	2.598	0.009596	Manic.Eps
20:45266033:C:A	20	45266033	A	SLC13A3	641	30.27	5.335	19.81	40.72	5.673	2.146e-08	Manic.Eps
20:45267075:G:A	20	45267075	A	SLC13A3	641	28.83	5.274	18.5	39.17	5.467	6.618e-08	Manic.Eps
20:45267926:C:T	20	45267926	T	SLC13A3	641	14.89	3.397	8.228	21.54	4.382	1.379e-05	Manic.Eps
20:45268775:T:G	20	45268775	G	SLC13A3	641	29.22	5.267	18.9	39.54	5.548	4.28e-08	Manic.Eps
20:45270029:G:A	20	45270029	A	SLC13A3	641	30.27	5.335	19.81	40.72	5.673	2.146e-08	Manic.Eps
20:45271002:A:C	20	45271002	C	SLC13A3	641	30.27	5.335	19.81	40.72	5.673	2.146e-08	Manic.Eps
20:45272121:G:C	20	45272121	C	SLC13A3	641	26.59	7.387	12.11	41.07	3.6	0.0003434	Manic.Eps
20:45281595:C:T	20	45281595	T	SLC13A3	641	13.75	2.928	8.01	19.49	4.695	3.272e-06	Manic.Eps
20:45281596:A:G	20	45281596	G	SLC13A3	641	13.75	2.928	8.01	19.49	4.695	3.272e-06	Manic.Eps
20:45290746:T:C	20	45290746	C	SLC13A3	641	26.59	7.387	12.11	41.07	3.6	0.0003434	Manic.Eps
20:45299893:C:A	20	45299893	A	SLC13A3	641	15.7	4.004	7.856	23.55	3.922	9.745e-05	Manic.Eps
22:25595556:G:T	22	25595556	T	CRYBB3	641	9.161	2.994	3.292	15.03	3.059	0.002314	Manic.Eps
22:25601489:C:T	22	25601489	T	CRYBB3	641	11.7	3.493	4.856	18.55	3.35	0.0008564	Manic.Eps
22:25603008:C:T	22	25603008	T	CRYBB3	641	11.92	3.547	4.972	18.88	3.362	0.0008221	Manic.Eps
1:34610222:T:C	1	34610222	T	CSMD2	632	9.599	3.282	3.167	16.03	2.925	0.003572	Dep.Eps
1:34611812:C:T	1	34611812	C	CSMD2	632	9.437	3.201	3.162	15.71	2.948	0.003322	Dep.Eps
1:34611963:G:C	1	34611963	G	CSMD2	632	9.437	3.201	3.162	15.71	2.948	0.003322	Dep.Eps
1:34612610:C:G	1	34612610	C	CSMD2	632	9.437	3.201	3.162	15.71	2.948	0.003322	Dep.Eps
1:34613920:C:T	1	34613920	C	CSMD2	632	9.424	3.197	3.157	15.69	2.947	0.003327	Dep.Eps
1:34614520:C:A	1	34614520	C	CSMD2	632	9.437	3.201	3.162	15.71	2.948	0.003322	Dep.Eps
1:34619217:G:C	1	34619217	C	CSMD2	632	7.745	2.961	1.942	13.55	2.616	0.009114	Dep.Eps
1:152021278:C:A	1	152021278	A	S100A11	632	-6.469	2.235	-10.85	-2.089	-2.895	0.003927	Dep.Eps
1:225351485:A:C	1	225351485	C	DNAH14	632	63.24	14.58	34.66	91.82	4.337	1.686e-05	Dep.Eps
1:225351751:G:A	1	225351751	A	DNAH14	632	63.24	14.58	34.66	91.82	4.337	1.686e-05	Dep.Eps
1:225355448:T:G	1	225355448	G	DNAH14	632	63.24	14.58	34.66	91.82	4.337	1.686e-05	Dep.Eps
1:225358375:G:C	1	225358375	C	DNAH14	632	34.35	10.82	13.15	55.55	3.175	0.00157	Dep.Eps
1:225360350:T:C	1	225360350	C	DNAH14	632	39.07	12.27	15.03	63.11	3.185	0.001518	Dep.Eps
1:225365798:T:A	1	225365798	A	DNAH14	632	21.12	8.046	5.35	36.89	2.625	0.008882	Dep.Eps
1:225366002:G:A	1	225366002	A	DNAH14	632	49.29	13.15	23.52	75.05	3.749	0.0001944	Dep.Eps
1:225370777:A:G	1	225370777	G	DNAH14	632	49.29	13.15	23.52	75.05	3.749	0.0001944	Dep.Eps
1:225375894:C:T	1	225375894	T	DNAH14	632	49.29	13.15	23.52	75.05	3.749	0.0001944	Dep.Eps
1:225376041:G:C	1	225376041	C	DNAH14	632	49.29	13.15	23.52	75.05	3.749	0.0001944	Dep.Eps
1:225377503:G:A	1	225377503	A	DNAH14	632	49.29	13.15	23.52	75.05	3.749	0.0001944	Dep.Eps
1:225379862:A:T	1	225379862	T	DNAH14	632	49.29	13.15	23.52	75.05	3.749	0.0001944	Dep.Eps
1:225383049:C:G	1	225383049	G	DNAH14	632	49.29	13.15	23.52	75.05	3.749	0.0001944	Dep.Eps
1:225395193:C:T	1	225395193	T	DNAH14	632	55.23	13.96	27.86	82.6	3.955	8.533e-05	Dep.Eps
1:225396151:G:C	1	225396151	C	DNAH14	632	55.23	13.96	27.86	82.6	3.955	8.533e-05	Dep.Eps
1:225398130:C:T	1	225398130	T	DNAH14	632	55.23	13.96	27.86	82.6	3.955	8.533e-05	Dep.Eps
1:225400057:G:A	1	225400057	A	DNAH14	632	55.23	13.96	27.86	82.6	3.955	8.533e-05	Dep.Eps
1:225403087:T:A	1	225403087	A	DNAH14	632	55.23	13.96	27.86	82.6	3.955	8.533e-05	Dep.Eps
1:225405432:C:T	1	225405432	T	DNAH14	632	36.43	12.01	12.9	59.96	3.034	0.002513	Dep.Eps
1:225406635:A:T	1	225406635	T	DNAH14	632	55.23	13.96	27.86	82.6	3.955	8.533e-05	Dep.Eps
1:225408654:C:G	1	225408654	G	DNAH14	632	55.23	13.96	27.86	82.6	3.955	8.533e-05	Dep.Eps
1:225410159:C:G	1	225410159	G	DNAH14	632	55.23	13.96	27.86	82.6	3.955	8.533e-05	Dep.Eps
1:225410379:A:G	1	225410379	G	DNAH14	632	36.43	12.01	12.9	59.96	3.034	0.002513	Dep.Eps
1:225410638:C:G	1	225410638	G	DNAH14	632	55.23	13.96	27.86	82.6	3.955	8.533e-05	Dep.Eps
1:225413887:C:T	1	225413887	T	DNAH14	632	55.23	13.96	27.86	82.6	3.955	8.533e-05	Dep.Eps
1:225416233:G:A	1	225416233	A	DNAH14	632	55.23	13.96	27.86	82.6	3.955	8.533e-05	Dep.Eps
1:225418187:T:G	1	225418187	G	DNAH14	632	55.23	13.96	27.86	82.6	3.955	8.533e-05	Dep.Eps
1:225419667:G:C	1	225419667	C	DNAH14	632	31.59	11.39	9.267	53.92	2.773	0.005714	Dep.Eps
1:225420024:G:A	1	225420024	A	DNAH14	632	55.23	13.96	27.86	82.6	3.955	8.533e-05	Dep.Eps
1:225421376:C:T	1	225421376	T	DNAH14	632	31.59	11.39	9.267	53.92	2.773	0.005714	Dep.Eps
1:225422107:G:T	1	225422107	T	DNAH14	632	31.59	11.39	9.267	53.92	2.773	0.005714	Dep.Eps
1:225422890:A:G	1	225422890	G	DNAH14	632	55.23	13.96	27.86	82.6	3.955	8.533e-05	Dep.Eps
1:225423103:A:G	1	225423103	G	DNAH14	632	29.81	11.42	7.425	52.18	2.61	0.009267	Dep.Eps
1:225423505:T:C	1	225423505	C	DNAH14	632	31.59	11.39	9.267	53.92	2.773	0.005714	Dep.Eps
1:225425045:T:C	1	225425045	C	DNAH14	632	31.59	11.39	9.267	53.92	2.773	0.005714	Dep.Eps
1:225425525:G:A	1	225425525	A	DNAH14	632	55.23	13.96	27.86	82.6	3.955	8.533e-05	Dep.Eps
1:225426538:G:A	1	225426538	A	DNAH14	632	55.23	13.96	27.86	82.6	3.955	8.533e-05	Dep.Eps
1:225427066:A:G	1	225427066	G	DNAH14	632	29.81	11.42	7.425	52.18	2.61	0.009267	Dep.Eps
1:225427177:T:A	1	225427177	A	DNAH14	632	31.59	11.39	9.267	53.92	2.773	0.005714	Dep.Eps
1:225427237:A:C	1	225427237	C	DNAH14	632	31.59	11.39	9.267	53.92	2.773	0.005714	Dep.Eps
1:225427861:T:C	1	225427861	C	DNAH14	632	29.81	11.42	7.425	52.18	2.61	0.009267	Dep.Eps
1:225427892:G:A	1	225427892	A	DNAH14	632	29.81	11.42	7.425	52.18	2.61	0.009267	Dep.Eps
1:225429946:T:A	1	225429946	A	DNAH14	632	27.88	9.698	8.87	46.88	2.875	0.004185	Dep.Eps
1:225430300:G:A	1	225430300	A	DNAH14	632	55.23	13.96	27.86	82.6	3.955	8.533e-05	Dep.Eps
1:225430388:A:T	1	225430388	T	DNAH14	632	55.23	13.96	27.86	82.6	3.955	8.533e-05	Dep.Eps
1:225431311:C:T	1	225431311	T	DNAH14	632	55.23	13.96	27.86	82.6	3.955	8.533e-05	Dep.Eps
1:225431498:G:T	1	225431498	T	DNAH14	632	55.23	13.96	27.86	82.6	3.955	8.533e-05	Dep.Eps
1:225431874:G:T	1	225431874	T	DNAH14	632	31.59	11.39	9.267	53.92	2.773	0.005714	Dep.Eps
1:225432499:A:C	1	225432499	C	DNAH14	632	29.81	11.42	7.425	52.18	2.61	0.009267	Dep.Eps
1:225433355:G:A	1	225433355	A	DNAH14	632	22.27	8.087	6.419	38.12	2.754	0.006065	Dep.Eps
1:225434330:A:T	1	225434330	T	DNAH14	632	55.23	13.96	27.86	82.6	3.955	8.533e-05	Dep.Eps
1:225435107:G:A	1	225435107	A	DNAH14	632	55.23	13.96	27.86	82.6	3.955	8.533e-05	Dep.Eps
1:225435891:G:A	1	225435891	A	DNAH14	632	31.59	11.39	9.267	53.92	2.773	0.005714	Dep.Eps
1:225436367:C:T	1	225436367	T	DNAH14	632	50.82	13.45	24.46	77.18	3.779	0.0001728	Dep.Eps
1:225436576:C:A	1	225436576	A	DNAH14	632	31.59	11.39	9.267	53.92	2.773	0.005714	Dep.Eps
1:225437115:T:C	1	225437115	C	DNAH14	632	31.59	11.39	9.267	53.92	2.773	0.005714	Dep.Eps
1:225437429:A:C	1	225437429	C	DNAH14	632	50.82	13.45	24.46	77.18	3.779	0.0001728	Dep.Eps
1:225439377:C:T	1	225439377	T	DNAH14	632	31.59	11.39	9.267	53.92	2.773	0.005714	Dep.Eps
1:225440542:A:C	1	225440542	C	DNAH14	632	29.81	11.42	7.425	52.18	2.61	0.009267	Dep.Eps
1:225440795:A:G	1	225440795	G	DNAH14	632	50.82	13.45	24.46	77.18	3.779	0.0001728	Dep.Eps
1:225441086:C:T	1	225441086	T	DNAH14	632	31.59	11.39	9.267	53.92	2.773	0.005714	Dep.Eps
1:225442210:C:G	1	225442210	G	DNAH14	632	31.59	11.39	9.267	53.92	2.773	0.005714	Dep.Eps
1:225442468:A:C	1	225442468	C	DNAH14	632	34.55	11.74	11.55	57.55	2.944	0.003362	Dep.Eps
1:225443089:G:T	1	225443089	T	DNAH14	632	31.59	11.39	9.267	53.92	2.773	0.005714	Dep.Eps
1:225443136:G:A	1	225443136	A	DNAH14	632	31.59	11.39	9.267	53.92	2.773	0.005714	Dep.Eps
1:225443902:G:C	1	225443902	C	DNAH14	632	50.82	13.45	24.46	77.18	3.779	0.0001728	Dep.Eps
1:225444040:G:A	1	225444040	A	DNAH14	632	50.82	13.45	24.46	77.18	3.779	0.0001728	Dep.Eps
1:225444638:C:T	1	225444638	T	DNAH14	632	31.59	11.39	9.267	53.92	2.773	0.005714	Dep.Eps
1:225444869:G:C	1	225444869	C	DNAH14	632	31.59	11.39	9.267	53.92	2.773	0.005714	Dep.Eps
1:225445384:T:C	1	225445384	C	DNAH14	632	31.59	11.39	9.267	53.92	2.773	0.005714	Dep.Eps
1:225447336:A:G	1	225447336	G	DNAH14	632	31.59	11.39	9.267	53.92	2.773	0.005714	Dep.Eps
1:225447697:T:G	1	225447697	G	DNAH14	632	50.82	13.45	24.46	77.18	3.779	0.0001728	Dep.Eps
1:225450236:A:G	1	225450236	G	DNAH14	632	29.81	11.42	7.425	52.18	2.61	0.009267	Dep.Eps
1:225451079:C:T	1	225451079	T	DNAH14	632	50.82	13.45	24.46	77.18	3.779	0.0001728	Dep.Eps
1:225452983:A:G	1	225452983	G	DNAH14	632	50.82	13.45	24.46	77.18	3.779	0.0001728	Dep.Eps
1:225454153:A:G	1	225454153	G	DNAH14	632	50.82	13.45	24.46	77.18	3.779	0.0001728	Dep.Eps
1:225455588:T:C	1	225455588	C	DNAH14	632	29.81	11.42	7.425	52.18	2.61	0.009267	Dep.Eps
1:225459211:G:A	1	225459211	A	DNAH14	632	26.83	9.926	7.374	46.28	2.703	0.007064	Dep.Eps
1:225460237:G:A	1	225460237	A	DNAH14	632	38.99	11.6	16.25	61.73	3.36	0.0008263	Dep.Eps
1:225462507:C:A	1	225462507	A	DNAH14	632	38.99	11.6	16.25	61.73	3.36	0.0008263	Dep.Eps
1:225463339:G:A	1	225463339	A	DNAH14	632	35.94	11.68	13.04	58.84	3.076	0.002191	Dep.Eps
1:225468069:A:G	1	225468069	G	DNAH14	632	43.72	12.46	19.31	68.13	3.51	0.0004806	Dep.Eps
1:225470205:A:T	1	225470205	T	DNAH14	632	43.72	12.46	19.31	68.13	3.51	0.0004806	Dep.Eps
1:225477169:A:G	1	225477169	G	DNAH14	632	43.72	12.46	19.31	68.13	3.51	0.0004806	Dep.Eps
1:225479049:A:G	1	225479049	G	DNAH14	632	37.66	11.27	15.57	59.76	3.341	0.0008856	Dep.Eps
1:225479520:G:C	1	225479520	C	DNAH14	632	43.72	12.46	19.31	68.13	3.51	0.0004806	Dep.Eps
1:225483950:C:T	1	225483950	T	DNAH14	632	43.72	12.46	19.31	68.13	3.51	0.0004806	Dep.Eps
1:225491729:G:A	1	225491729	A	DNAH14	632	43.72	12.46	19.31	68.13	3.51	0.0004806	Dep.Eps
4:113341444:G:A	4	113341444	A	ALPK1	632	26.08	8.152	10.1	42.06	3.199	0.001448	Dep.Eps
4:113349025:A:G	4	113349025	G	ALPK1	632	20.3	7.088	6.404	34.19	2.863	0.004333	Dep.Eps
4:113350192:C:T	4	113350192	T	ALPK1	632	19.31	6.901	5.782	32.83	2.798	0.005307	Dep.Eps
4:113350866:C:T	4	113350866	T	ALPK1	632	19.85	6.987	6.161	33.55	2.842	0.004634	Dep.Eps
4:113351215:G:A	4	113351215	A	ALPK1	632	19.85	6.987	6.161	33.55	2.842	0.004634	Dep.Eps
4:113352075:A:G	4	113352075	G	ALPK1	632	18.94	6.717	5.771	32.1	2.819	0.00497	Dep.Eps
4:113352832:C:T	4	113352832	T	ALPK1	632	18.94	6.717	5.771	32.1	2.819	0.00497	Dep.Eps
4:113357402:A:G	4	113357402	G	ALPK1	632	18.94	6.717	5.771	32.1	2.819	0.00497	Dep.Eps
4:113357440:T:C	4	113357440	C	ALPK1	632	18.94	6.717	5.771	32.1	2.819	0.00497	Dep.Eps
4:113360665:G:C	4	113360665	C	ALPK1	632	18.94	6.717	5.771	32.1	2.819	0.00497	Dep.Eps
4:113362301:T:G	4	113362301	G	ALPK1	632	18.94	6.717	5.771	32.1	2.819	0.00497	Dep.Eps
4:113363417:G:C	4	113363417	C	ALPK1	632	18.94	6.717	5.771	32.1	2.819	0.00497	Dep.Eps
4:113363845:G:C	4	113363845	C	ALPK1	632	18.94	6.717	5.771	32.1	2.819	0.00497	Dep.Eps
8:125569550:A:G	8	125569550	G	MTSS1	632	7.823	2.954	2.033	13.61	2.648	0.008297	Dep.Eps
8:125574372:G:A	8	125574372	A	MTSS1	632	14.23	4.706	5.008	23.46	3.024	0.002597	Dep.Eps
8:125575777:G:C	8	125575777	C	MTSS1	632	14.42	4.714	5.18	23.66	3.059	0.002319	Dep.Eps
8:125577825:G:C	8	125577825	C	MTSS1	632	14.52	4.736	5.234	23.8	3.065	0.002271	Dep.Eps
8:125596990:A:C	8	125596990	C	MTSS1	632	8.231	3.109	2.137	14.33	2.647	0.00832	Dep.Eps
8:125597154:T:G	8	125597154	G	MTSS1	632	21.88	5.52	11.06	32.7	3.964	8.22e-05	Dep.Eps
8:125597161:C:T	8	125597161	T	MTSS1	632	19.96	4.99	10.18	29.74	3.999	7.119e-05	Dep.Eps
8:125602248:T:C	8	125602248	C	MTSS1	632	34.77	7.633	19.81	49.73	4.555	6.322e-06	Dep.Eps
8:125612861:A:C	8	125612861	C	MTSS1	632	28.45	7.076	14.58	42.32	4.02	6.536e-05	Dep.Eps
8:125616148:T:C	8	125616148	C	MTSS1	632	19.38	6.004	7.611	31.15	3.228	0.001314	Dep.Eps
8:125616633:T:C	8	125616633	C	MTSS1	632	28.45	7.076	14.58	42.32	4.02	6.536e-05	Dep.Eps
8:125629952:T:C	8	125629952	C	MTSS1	632	39.09	8.05	23.32	54.87	4.856	1.519e-06	Dep.Eps
9:15179863:C:T	9	15179863	C	TTC39B	632	7.027	2.564	2.001	12.05	2.74	0.006315	Dep.Eps
9:15189242:T:C	9	15189242	C	TTC39B	632	36.08	9.898	16.68	55.48	3.645	0.0002903	Dep.Eps
9:15258006:C:T	9	15258006	T	TTC39B	632	37.31	10.24	17.24	57.38	3.644	0.0002911	Dep.Eps
9:15283640:C:T	9	15283640	T	TTC39B	632	35.54	10.19	15.57	55.51	3.488	0.0005209	Dep.Eps
10:71897517:G:T	10	71897517	T	TYSND1	632	-7.27	2.283	-11.74	-2.796	-3.185	0.001523	Dep.Eps
10:90277620:C:T	10	90277620	T	RNLS	632	19.56	7.132	5.578	33.54	2.742	0.006282	Dep.Eps
10:90297173:G:A	10	90297173	A	RNLS	632	19.56	7.132	5.578	33.54	2.742	0.006282	Dep.Eps
10:90304313:A:G	10	90304313	G	RNLS	632	19.29	7.004	5.564	33.02	2.754	0.006054	Dep.Eps
12:32691805:C:T	12	32691805	T	FGD4	632	30.74	6.622	17.76	43.72	4.642	4.217e-06	Dep.Eps
12:32694110:G:C	12	32694110	C	FGD4	632	11.87	4.585	2.886	20.86	2.589	0.009841	Dep.Eps
12:32700402:C:T	12	32700402	T	FGD4	632	11.87	4.585	2.886	20.86	2.589	0.009841	Dep.Eps
12:32702784:G:C	12	32702784	C	FGD4	632	11.87	4.585	2.886	20.86	2.589	0.009841	Dep.Eps
12:32703384:G:T	12	32703384	T	FGD4	632	22.76	8.461	6.181	39.35	2.691	0.007327	Dep.Eps
12:32703395:A:G	12	32703395	G	FGD4	632	11.87	4.585	2.886	20.86	2.589	0.009841	Dep.Eps
12:32704357:C:G	12	32704357	G	FGD4	632	11.87	4.585	2.886	20.86	2.589	0.009841	Dep.Eps
12:32706651:C:T	12	32706651	T	FGD4	632	11.87	4.585	2.886	20.86	2.589	0.009841	Dep.Eps
12:32707745:C:G	12	32707745	G	FGD4	632	11.87	4.585	2.886	20.86	2.589	0.009841	Dep.Eps
12:32707776:G:A	12	32707776	A	FGD4	632	11.87	4.585	2.886	20.86	2.589	0.009841	Dep.Eps
12:32708726:G:A	12	32708726	A	FGD4	632	11.87	4.585	2.886	20.86	2.589	0.009841	Dep.Eps
12:32712058:G:A	12	32712058	A	FGD4	632	11.87	4.585	2.886	20.86	2.589	0.009841	Dep.Eps
12:32712577:C:A	12	32712577	A	FGD4	632	12.72	4.606	3.688	21.74	2.761	0.005941	Dep.Eps
12:32712636:C:T	12	32712636	T	FGD4	632	12.72	4.606	3.688	21.74	2.761	0.005941	Dep.Eps
12:32714901:T:C	12	32714901	C	FGD4	632	39.24	10.26	19.12	59.35	3.823	0.0001454	Dep.Eps
12:32718567:C:T	12	32718567	T	FGD4	632	40.91	10.65	20.03	61.79	3.841	0.0001352	Dep.Eps
12:32718686:T:C	12	32718686	C	FGD4	632	40.91	10.65	20.03	61.79	3.841	0.0001352	Dep.Eps
12:32719973:T:C	12	32719973	C	FGD4	632	40.91	10.65	20.03	61.79	3.841	0.0001352	Dep.Eps
12:32724126:C:T	12	32724126	T	FGD4	632	40.91	10.65	20.03	61.79	3.841	0.0001352	Dep.Eps
12:32724719:A:G	12	32724719	G	FGD4	632	40.91	10.65	20.03	61.79	3.841	0.0001352	Dep.Eps
12:32725828:G:C	12	32725828	C	FGD4	632	40.91	10.65	20.03	61.79	3.841	0.0001352	Dep.Eps
12:32726071:A:C	12	32726071	C	FGD4	632	40.91	10.65	20.03	61.79	3.841	0.0001352	Dep.Eps
12:32732506:C:T	12	32732506	T	FGD4	632	40.91	10.65	20.03	61.79	3.841	0.0001352	Dep.Eps
12:32734713:G:A	12	32734713	A	FGD4	632	40.91	10.65	20.03	61.79	3.841	0.0001352	Dep.Eps
12:32740158:T:C	12	32740158	C	FGD4	632	21.44	5.49	10.68	32.2	3.905	0.0001045	Dep.Eps
12:32743583:T:C	12	32743583	C	FGD4	632	40.91	10.65	20.03	61.79	3.841	0.0001352	Dep.Eps
12:32749741:T:C	12	32749741	C	FGD4	632	40.91	10.65	20.03	61.79	3.841	0.0001352	Dep.Eps
12:32750649:A:T	12	32750649	T	FGD4	632	38.78	10.31	18.59	58.98	3.764	0.0001835	Dep.Eps
12:32751751:G:A	12	32751751	A	FGD4	632	40.91	10.65	20.03	61.79	3.841	0.0001352	Dep.Eps
12:32752155:G:A	12	32752155	A	FGD4	632	40.91	10.65	20.03	61.79	3.841	0.0001352	Dep.Eps
12:32752164:C:G	12	32752164	G	FGD4	632	40.91	10.65	20.03	61.79	3.841	0.0001352	Dep.Eps
12:32752711:T:C	12	32752711	C	FGD4	632	40.91	10.65	20.03	61.79	3.841	0.0001352	Dep.Eps
12:32753013:G:A	12	32753013	A	FGD4	632	40.91	10.65	20.03	61.79	3.841	0.0001352	Dep.Eps
12:32755758:G:C	12	32755758	C	FGD4	632	40.91	10.65	20.03	61.79	3.841	0.0001352	Dep.Eps
12:32755853:T:A	12	32755853	A	FGD4	632	40.91	10.65	20.03	61.79	3.841	0.0001352	Dep.Eps
12:32757749:C:T	12	32757749	T	FGD4	632	40.91	10.65	20.03	61.79	3.841	0.0001352	Dep.Eps
12:32758420:A:G	12	32758420	G	FGD4	632	40.91	10.65	20.03	61.79	3.841	0.0001352	Dep.Eps
12:32759076:G:A	12	32759076	A	FGD4	632	40.91	10.65	20.03	61.79	3.841	0.0001352	Dep.Eps
12:32759739:C:T	12	32759739	T	FGD4	632	40.91	10.65	20.03	61.79	3.841	0.0001352	Dep.Eps
12:32763110:G:T	12	32763110	T	FGD4	632	40.91	10.65	20.03	61.79	3.841	0.0001352	Dep.Eps
12:32770010:T:C	12	32770010	C	FGD4	632	40.91	10.65	20.03	61.79	3.841	0.0001352	Dep.Eps
12:32772285:G:A	12	32772285	A	FGD4	632	40.91	10.65	20.03	61.79	3.841	0.0001352	Dep.Eps
12:32774077:G:C	12	32774077	C	FGD4	632	40.91	10.65	20.03	61.79	3.841	0.0001352	Dep.Eps
12:32774887:T:C	12	32774887	C	FGD4	632	40.91	10.65	20.03	61.79	3.841	0.0001352	Dep.Eps
12:32783579:G:A	12	32783579	A	FGD4	632	40.91	10.65	20.03	61.79	3.841	0.0001352	Dep.Eps
12:32791278:A:G	12	32791278	G	FGD4	632	40.91	10.65	20.03	61.79	3.841	0.0001352	Dep.Eps
12:32797530:A:G	12	32797530	G	FGD4	632	40.91	10.65	20.03	61.79	3.841	0.0001352	Dep.Eps
12:131476307:A:G	12	131476307	G	ADGRD1	632	-6.373	2.178	-10.64	-2.105	-2.927	0.003553	Dep.Eps
12:131476328:C:T	12	131476328	C	ADGRD1	632	-6.193	2.172	-10.45	-1.936	-2.851	0.004497	Dep.Eps
12:131477075:T:C	12	131477075	T	ADGRD1	632	-6.049	2.171	-10.3	-1.794	-2.786	0.005498	Dep.Eps
12:131478239:A:G	12	131478239	G	ADGRD1	632	-6.366	2.175	-10.63	-2.103	-2.927	0.003547	Dep.Eps
12:131484433:A:G	12	131484433	G	ADGRD1	632	-5.859	2.257	-10.28	-1.434	-2.595	0.009675	Dep.Eps
12:131485014:T:C	12	131485014	C	ADGRD1	632	-6.274	2.222	-10.63	-1.919	-2.824	0.004898	Dep.Eps
12:131486245:T:C	12	131486245	C	ADGRD1	632	-6.234	2.225	-10.6	-1.872	-2.801	0.005252	Dep.Eps
12:131488041:T:C	12	131488041	C	ADGRD1	632	-6.341	2.224	-10.7	-1.983	-2.852	0.004497	Dep.Eps
12:131489327:C:G	12	131489327	G	ADGRD1	632	-6.188	2.225	-10.55	-1.827	-2.781	0.005585	Dep.Eps
12:131617635:C:A	12	131617635	A	ADGRD1	632	6.228	2.245	1.828	10.63	2.774	0.0057	Dep.Eps
12:131618135:T:C	12	131618135	C	ADGRD1	632	6.582	2.224	2.223	10.94	2.959	0.0032	Dep.Eps
12:131618745:C:G	12	131618745	G	ADGRD1	632	6.652	2.228	2.284	11.02	2.985	0.002949	Dep.Eps
12:131619269:C:T	12	131619269	T	ADGRD1	632	6.447	2.239	2.058	10.84	2.879	0.004126	Dep.Eps
12:131626849:C:T	12	131626849	C	ADGRD1	632	-6.34	2.167	-10.59	-2.092	-2.926	0.003565	Dep.Eps
13:42037920:T:C	13	42037920	C	RGCC	632	10.92	3.733	3.609	18.24	2.927	0.00355	Dep.Eps
16:10023038:C:T	16	10023038	T	GRIN2A	632	24.36	7.551	9.555	39.16	3.225	0.001325	Dep.Eps
17:74000784:A:G	17	74000784	G	CDK3	632	24	6.266	11.71	36.28	3.829	0.0001415	Dep.Eps
SNP.ID	CHR	BP	A1	Gene	N	BETA	SE	L95	U95	STAT	P	Pheno
1:34308968:T:C	1	34308968	C	CSMD2	665	0.4941	0.2677	0.2924	0.8349	-2.634	0.008442	Alcohol
1:34310169:A:C	1	34310169	C	CSMD2	665	0.5518	0.2265	0.354	0.86	-2.626	0.008646	Alcohol
1:34314519:C:T	1	34314519	T	CSMD2	665	0.3901	0.2683	0.2306	0.6601	-3.508	0.0004517	Alcohol
1:34318205:C:G	1	34318205	G	CSMD2	665	0.4078	0.2617	0.2442	0.6812	-3.427	0.0006101	Alcohol
1:34321998:C:G	1	34321998	G	CSMD2	665	0.3964	0.2676	0.2346	0.6698	-3.457	0.0005457	Alcohol
1:34323347:C:G	1	34323347	G	CSMD2	665	0.3498	0.2751	0.204	0.5997	-3.819	0.0001342	Alcohol
1:34333267:T:G	1	34333267	G	CSMD2	665	0.3944	0.2692	0.2327	0.6685	-3.456	0.0005482	Alcohol
1:34340467:A:G	1	34340467	G	CSMD2	665	0.5258	0.2433	0.3264	0.8471	-2.642	0.00825	Alcohol
1:34340819:C:G	1	34340819	G	CSMD2	665	0.5195	0.2479	0.3195	0.8445	-2.642	0.008249	Alcohol
1:34352575:G:C	1	34352575	C	CSMD2	665	0.5195	0.2084	0.3453	0.7816	-3.143	0.001674	Alcohol
1:34475772:T:C	1	34475772	C	CSMD2	665	0.3945	0.3147	0.2129	0.7309	-2.956	0.003113	Alcohol
1:34475962:T:A	1	34475962	A	CSMD2	665	0.4257	0.3061	0.2336	0.7757	-2.79	0.005277	Alcohol
1:34475967:G:A	1	34475967	A	CSMD2	665	0.3963	0.3147	0.2138	0.7343	-2.941	0.003268	Alcohol
1:34476463:T:G	1	34476463	G	CSMD2	665	0.2632	0.4455	0.1099	0.6301	-2.997	0.00273	Alcohol
1:34476516:G:A	1	34476516	A	CSMD2	665	0.3909	0.3147	0.2109	0.7242	-2.985	0.002833	Alcohol
1:34476972:G:A	1	34476972	A	CSMD2	665	0.3909	0.3147	0.2109	0.7242	-2.985	0.002833	Alcohol
1:34477439:A:T	1	34477439	T	CSMD2	665	0.3909	0.3147	0.2109	0.7242	-2.985	0.002833	Alcohol
1:34477581:A:G	1	34477581	G	CSMD2	665	0.3909	0.3147	0.2109	0.7242	-2.985	0.002833	Alcohol
1:34482513:T:A	1	34482513	A	CSMD2	665	0.6626	0.1551	0.4889	0.8979	-2.655	0.007936	Alcohol
1:34483780:C:T	1	34483780	T	CSMD2	665	0.2763	0.4459	0.1153	0.6621	-2.885	0.003917	Alcohol
1:34486134:C:T	1	34486134	T	CSMD2	665	0.2669	0.4456	0.1115	0.6393	-2.964	0.003037	Alcohol
1:34486965:G:A	1	34486965	A	CSMD2	665	0.2669	0.4456	0.1115	0.6393	-2.964	0.003037	Alcohol
1:34486988:C:G	1	34486988	G	CSMD2	665	0.2669	0.4456	0.1115	0.6393	-2.964	0.003037	Alcohol
1:34488578:A:G	1	34488578	G	CSMD2	665	0.6622	0.155	0.4888	0.8973	-2.659	0.007834	Alcohol
1:34488804:T:C	1	34488804	C	CSMD2	665	0.2637	0.4452	0.1102	0.631	-2.994	0.002752	Alcohol
1:34490934:A:G	1	34490934	G	CSMD2	665	0.2594	0.4449	0.1085	0.6204	-3.033	0.002422	Alcohol
1:34491550:G:A	1	34491550	A	CSMD2	665	0.2594	0.4449	0.1085	0.6204	-3.033	0.002422	Alcohol
1:34494411:C:T	1	34494411	T	CSMD2	665	0.3805	0.375	0.1825	0.7936	-2.576	0.009982	Alcohol
1:34494431:G:A	1	34494431	A	CSMD2	665	0.2594	0.4449	0.1085	0.6204	-3.033	0.002422	Alcohol
1:34495080:A:C	1	34495080	C	CSMD2	665	0.2594	0.4449	0.1085	0.6204	-3.033	0.002422	Alcohol
1:34495359:C:T	1	34495359	T	CSMD2	665	0.2594	0.4449	0.1085	0.6204	-3.033	0.002422	Alcohol
1:34495464:T:C	1	34495464	C	CSMD2	665	0.2594	0.4449	0.1085	0.6204	-3.033	0.002422	Alcohol
1:34495533:T:C	1	34495533	C	CSMD2	665	0.2594	0.4449	0.1085	0.6204	-3.033	0.002422	Alcohol
1:34495977:C:T	1	34495977	T	CSMD2	665	0.2594	0.4449	0.1085	0.6204	-3.033	0.002422	Alcohol
1:34496088:C:T	1	34496088	T	CSMD2	665	0.2594	0.4449	0.1085	0.6204	-3.033	0.002422	Alcohol
1:34496094:T:C	1	34496094	C	CSMD2	665	0.2594	0.4449	0.1085	0.6204	-3.033	0.002422	Alcohol
1:34496126:T:C	1	34496126	C	CSMD2	665	0.2594	0.4449	0.1085	0.6204	-3.033	0.002422	Alcohol
1:34496322:C:T	1	34496322	T	CSMD2	665	0.2594	0.4449	0.1085	0.6204	-3.033	0.002422	Alcohol
1:34496487:C:T	1	34496487	T	CSMD2	665	0.2594	0.4449	0.1085	0.6204	-3.033	0.002422	Alcohol
1:34496852:C:T	1	34496852	T	CSMD2	665	0.6582	0.1555	0.4853	0.8927	-2.69	0.007153	Alcohol
1:34496963:T:C	1	34496963	C	CSMD2	665	0.2594	0.4449	0.1085	0.6204	-3.033	0.002422	Alcohol
1:34499772:C:T	1	34499772	T	CSMD2	665	0.2588	0.4448	0.1082	0.6189	-3.039	0.002376	Alcohol
1:34499921:C:T	1	34499921	T	CSMD2	665	0.3797	0.3749	0.1821	0.7916	-2.583	0.009785	Alcohol
1:34505481:T:C	1	34505481	T	CSMD2	665	0.6207	0.1573	0.456	0.8448	-3.032	0.002429	Alcohol
1:34505542:T:A	1	34505542	T	CSMD2	665	0.6207	0.1573	0.456	0.8448	-3.032	0.002429	Alcohol
1:34513548:C:T	1	34513548	T	CSMD2	665	0.2664	0.4431	0.1118	0.635	-2.985	0.002838	Alcohol
1:34518085:C:T	1	34518085	T	CSMD2	665	0.3028	0.4168	0.1338	0.6854	-2.866	0.004153	Alcohol
1:34520045:A:G	1	34520045	G	CSMD2	665	0.6618	0.159	0.4846	0.9039	-2.596	0.009442	Alcohol
1:34521033:G:A	1	34521033	A	CSMD2	665	0.3061	0.4171	0.1352	0.6933	-2.838	0.004538	Alcohol
1:34523586:G:A	1	34523586	A	CSMD2	665	0.2948	0.4172	0.1301	0.6678	-2.928	0.003415	Alcohol
1:34523743:C:T	1	34523743	T	CSMD2	665	0.2948	0.4172	0.1301	0.6678	-2.928	0.003415	Alcohol
1:34523786:C:T	1	34523786	T	CSMD2	665	0.2968	0.4142	0.1318	0.6685	-2.932	0.003365	Alcohol
1:173515298:G:A	1	173515298	A	SLC9C2	665	0.1465	0.7456	0.03398	0.6317	-2.576	0.009995	Alcohol
1:225100129:G:A	1	225100129	A	DNAH14	665	2.073	0.2416	1.291	3.328	3.018	0.002549	Alcohol
1:225100449:G:T	1	225100449	T	DNAH14	665	3.885	0.5033	1.449	10.42	2.696	0.007008	Alcohol
4:110968832:G:A	4	110968832	A	ELOVL6	665	2.614	0.37	1.266	5.398	2.597	0.009403	Alcohol
4:110969144:T:C	4	110969144	C	ELOVL6	665	2.614	0.37	1.266	5.398	2.597	0.009403	Alcohol
4:110969213:A:C	4	110969213	C	ELOVL6	665	2.614	0.37	1.266	5.398	2.597	0.009403	Alcohol
4:110973969:T:C	4	110973969	C	ELOVL6	665	2.355	0.3125	1.277	4.346	2.741	0.00612	Alcohol
4:110974156:C:T	4	110974156	T	ELOVL6	665	2.263	0.3109	1.23	4.161	2.627	0.008622	Alcohol
4:110976758:C:T	4	110976758	T	ELOVL6	665	2.439	0.3142	1.317	4.515	2.837	0.004547	Alcohol
4:110978022:G:A	4	110978022	A	ELOVL6	665	2.609	0.3156	1.405	4.843	3.038	0.002383	Alcohol
4:111007777:C:T	4	111007777	T	ELOVL6	665	2.534	0.3344	1.316	4.88	2.78	0.005434	Alcohol
4:111011527:T:C	4	111011527	C	ELOVL6	665	6.106	0.5143	2.228	16.73	3.518	0.000435	Alcohol
4:111019426:A:T	4	111019426	T	ELOVL6	665	6.106	0.5143	2.228	16.73	3.518	0.000435	Alcohol
9:15191440:C:G	9	15191440	G	TTC39B	665	2.535	0.3437	1.293	4.973	2.707	0.006795	Alcohol
10:90158094:G:A	10	90158094	A	RNLS	665	2.455	0.3249	1.299	4.641	2.765	0.005695	Alcohol
10:90158838:A:G	10	90158838	G	RNLS	665	2.455	0.3249	1.299	4.641	2.765	0.005695	Alcohol
10:90168029:T:G	10	90168029	G	RNLS	665	2.474	0.3253	1.308	4.682	2.785	0.005357	Alcohol
10:90174727:C:T	10	90174727	T	RNLS	665	2.474	0.3253	1.308	4.682	2.785	0.005357	Alcohol
10:90175237:T:C	10	90175237	C	RNLS	665	2.474	0.3253	1.308	4.682	2.785	0.005357	Alcohol
10:90182520:T:C	10	90182520	C	RNLS	665	2.474	0.3253	1.308	4.682	2.785	0.005357	Alcohol
10:90188684:T:C	10	90188684	C	RNLS	665	2.474	0.3253	1.308	4.682	2.785	0.005357	Alcohol
10:90193131:G:A	10	90193131	A	RNLS	665	2.474	0.3253	1.308	4.682	2.785	0.005357	Alcohol
10:90193430:A:G	10	90193430	G	RNLS	665	2.474	0.3253	1.308	4.682	2.785	0.005357	Alcohol
10:90195980:A:G	10	90195980	G	RNLS	665	2.474	0.3253	1.308	4.682	2.785	0.005357	Alcohol
10:90196965:A:C	10	90196965	C	RNLS	665	2.474	0.3253	1.308	4.682	2.785	0.005357	Alcohol
10:90199521:T:C	10	90199521	C	RNLS	665	2.474	0.3253	1.308	4.682	2.785	0.005357	Alcohol
10:90212431:C:T	10	90212431	T	RNLS	665	2.303	0.281	1.328	3.995	2.969	0.002987	Alcohol
10:90224807:G:A	10	90224807	A	RNLS	665	2.419	0.3225	1.286	4.552	2.74	0.00615	Alcohol
10:90243176:T:C	10	90243176	C	RNLS	665	2.192	0.2904	1.241	3.874	2.703	0.006871	Alcohol
10:90268393:A:G	10	90268393	G	RNLS	665	2.098	0.2844	1.201	3.663	2.605	0.00918	Alcohol
10:90333732:T:C	10	90333732	C	RNLS	665	0.2807	0.4687	0.112	0.7033	-2.711	0.006709	Alcohol
12:131492288:C:T	12	131492288	T	ADGRD1	665	1.535	0.1639	1.113	2.116	2.613	0.008964	Alcohol
12:131496499:T:C	12	131496499	T	ADGRD1	665	1.511	0.1585	1.108	2.061	2.605	0.009194	Alcohol
12:131498946:C:T	12	131498946	C	ADGRD1	665	1.568	0.1594	1.147	2.143	2.822	0.004774	Alcohol
12:131509467:G:A	12	131509467	A	ADGRD1	665	1.564	0.1652	1.131	2.162	2.706	0.006809	Alcohol
12:131510577:C:T	12	131510577	T	ADGRD1	665	1.591	0.1662	1.149	2.204	2.794	0.005203	Alcohol
12:131515964:C:A	12	131515964	A	ADGRD1	665	1.566	0.1603	1.144	2.144	2.797	0.005156	Alcohol
12:131525556:C:T	12	131525556	C	ADGRD1	665	0.6571	0.1614	0.4789	0.9015	-2.602	0.009256	Alcohol
12:131548835:C:T	12	131548835	T	ADGRD1	665	1.572	0.166	1.136	2.176	2.726	0.006406	Alcohol
12:131549816:G:T	12	131549816	T	ADGRD1	665	1.572	0.166	1.136	2.176	2.726	0.006406	Alcohol
12:131557110:C:T	12	131557110	T	ADGRD1	665	1.565	0.1656	1.131	2.164	2.704	0.00686	Alcohol
12:131573051:T:C	12	131573051	T	ADGRD1	665	0.5707	0.1691	0.4097	0.7949	-3.317	0.0009096	Alcohol
12:131575390:T:G	12	131575390	T	ADGRD1	665	0.6555	0.1602	0.4789	0.8972	-2.638	0.008352	Alcohol
12:131575639:G:A	12	131575639	A	ADGRD1	665	1.555	0.1608	1.134	2.131	2.743	0.006087	Alcohol
12:131576002:C:T	12	131576002	T	ADGRD1	665	1.543	0.1607	1.126	2.114	2.698	0.006984	Alcohol
12:131576946:G:A	12	131576946	G	ADGRD1	665	1.565	0.1595	1.145	2.14	2.809	0.004975	Alcohol
12:131577672:A:G	12	131577672	G	ADGRD1	665	1.569	0.1612	1.144	2.152	2.795	0.005191	Alcohol
12:131577823:A:G	12	131577823	A	ADGRD1	665	1.561	0.1595	1.142	2.134	2.792	0.005242	Alcohol
12:131578055:A:G	12	131578055	G	ADGRD1	665	1.569	0.1612	1.144	2.152	2.795	0.005191	Alcohol
12:131580521:G:A	12	131580521	A	ADGRD1	665	1.528	0.1621	1.112	2.1	2.617	0.008861	Alcohol
12:131581411:G:A	12	131581411	A	ADGRD1	665	1.534	0.161	1.119	2.103	2.656	0.007896	Alcohol
12:131582522:C:T	12	131582522	T	ADGRD1	665	1.547	0.1614	1.128	2.122	2.704	0.006859	Alcohol
12:131582573:C:T	12	131582573	C	ADGRD1	665	1.547	0.1603	1.13	2.118	2.723	0.006463	Alcohol
12:131582585:C:T	12	131582585	T	ADGRD1	665	1.563	0.1617	1.138	2.145	2.761	0.00576	Alcohol
12:131582638:C:T	12	131582638	T	ADGRD1	665	1.563	0.1617	1.138	2.145	2.761	0.00576	Alcohol
12:131582655:T:C	12	131582655	C	ADGRD1	665	1.563	0.1617	1.138	2.145	2.761	0.00576	Alcohol
12:131582910:G:C	12	131582910	C	ADGRD1	665	1.546	0.1614	1.126	2.121	2.698	0.006982	Alcohol
12:131582952:G:C	12	131582952	C	ADGRD1	665	1.56	0.162	1.136	2.143	2.745	0.006049	Alcohol
12:131584371:A:T	12	131584371	T	ADGRD1	665	1.539	0.162	1.12	2.114	2.659	0.007831	Alcohol
12:131586282:G:A	12	131586282	A	ADGRD1	665	1.539	0.162	1.12	2.114	2.659	0.007831	Alcohol
12:131587669:T:C	12	131587669	C	ADGRD1	665	1.513	0.1604	1.105	2.072	2.582	0.009827	Alcohol
12:131590404:G:A	12	131590404	A	ADGRD1	665	1.651	0.1626	1.2	2.271	3.084	0.002044	Alcohol
12:131592589:G:A	12	131592589	A	ADGRD1	665	1.638	0.162	1.192	2.25	3.044	0.002334	Alcohol
12:131593506:G:A	12	131593506	A	ADGRD1	665	1.638	0.162	1.192	2.25	3.044	0.002334	Alcohol
12:131594360:A:G	12	131594360	G	ADGRD1	665	0.5653	0.2208	0.3667	0.8714	-2.583	0.009781	Alcohol
12:131596499:C:T	12	131596499	T	ADGRD1	665	1.657	0.1625	1.205	2.278	3.106	0.001899	Alcohol
12:131599805:A:G	12	131599805	G	ADGRD1	665	1.725	0.162	1.256	2.37	3.368	0.0007577	Alcohol
12:131600054:C:T	12	131600054	T	ADGRD1	665	1.649	0.1622	1.2	2.265	3.082	0.002055	Alcohol
12:131602224:G:C	12	131602224	C	ADGRD1	665	1.649	0.1622	1.2	2.265	3.082	0.002055	Alcohol
12:131603133:G:A	12	131603133	A	ADGRD1	665	1.649	0.1622	1.2	2.265	3.082	0.002055	Alcohol
12:131604639:A:C	12	131604639	C	ADGRD1	665	1.649	0.1622	1.2	2.265	3.082	0.002055	Alcohol
12:131607184:G:C	12	131607184	C	ADGRD1	665	1.526	0.1638	1.107	2.104	2.579	0.009909	Alcohol
16:10201960:G:C	16	10201960	C	GRIN2A	665	2.766	0.3294	1.45	5.274	3.089	0.00201	Alcohol
22:25596029:A:G	22	25596029	G	CRYBB3	665	1.519	0.1589	1.113	2.075	2.632	0.00848	Alcohol
22:25596870:T:C	22	25596870	C	CRYBB3	665	1.573	0.1519	1.168	2.118	2.982	0.002861	Alcohol
22:25597331:T:C	22	25597331	T	CRYBB3	665	0.5923	0.1565	0.4359	0.8049	-3.347	0.0008155	Alcohol
22:25598101:T:G	22	25598101	G	CRYBB3	665	1.556	0.1511	1.157	2.092	2.925	0.003442	Alcohol
22:25601196:C:G	22	25601196	C	CRYBB3	665	0.6439	0.1631	0.4677	0.8864	-2.699	0.006958	Alcohol
22:25603924:G:C	22	25603924	G	CRYBB3	665	0.5989	0.1675	0.4313	0.8317	-3.06	0.002214	Alcohol
1:33995719:C:T	1	33995719	T	CSMD2	564	0.4767	0.2368	0.2997	0.7583	-3.128	0.001759	Psychosis
1:34005630:C:T	1	34005630	T	CSMD2	564	0.4833	0.2338	0.3056	0.7643	-3.11	0.001873	Psychosis
1:34017525:G:A	1	34017525	A	CSMD2	564	0.4007	0.2703	0.2359	0.6807	-3.383	0.0007167	Psychosis
1:34045176:G:A	1	34045176	A	CSMD2	564	0.664	0.1573	0.4878	0.9038	-2.603	0.009254	Psychosis
1:34248064:G:A	1	34248064	A	CSMD2	564	1.645	0.1869	1.141	2.373	2.665	0.007694	Psychosis
1:34541223:G:T	1	34541223	T	CSMD2	564	0.6232	0.1436	0.4703	0.8258	-3.293	0.0009916	Psychosis
1:34541724:T:C	1	34541724	C	CSMD2	564	0.6478	0.1421	0.4903	0.8559	-3.055	0.002253	Psychosis
1:34541806:A:C	1	34541806	C	CSMD2	564	0.6501	0.1423	0.4919	0.8592	-3.027	0.00247	Psychosis
1:34542198:C:T	1	34542198	T	CSMD2	564	0.6323	0.147	0.474	0.8434	-3.119	0.001815	Psychosis
1:34543596:A:G	1	34543596	G	CSMD2	564	0.6407	0.1423	0.4848	0.8468	-3.129	0.001757	Psychosis
1:34544480:C:T	1	34544480	T	CSMD2	564	0.6517	0.1423	0.4931	0.8614	-3.009	0.002625	Psychosis
1:34544761:T:C	1	34544761	C	CSMD2	564	0.6478	0.1421	0.4903	0.8559	-3.055	0.002253	Psychosis
1:34547413:T:C	1	34547413	C	CSMD2	564	0.6635	0.1427	0.5016	0.8776	-2.875	0.004035	Psychosis
1:34547728:C:T	1	34547728	T	CSMD2	564	0.6611	0.1425	0.5	0.8742	-2.903	0.003692	Psychosis
1:34547869:G:A	1	34547869	A	CSMD2	564	0.6682	0.1423	0.5056	0.8832	-2.832	0.004621	Psychosis
1:34551603:G:A	1	34551603	A	CSMD2	564	0.6635	0.1427	0.5016	0.8776	-2.875	0.004035	Psychosis
1:34552017:G:A	1	34552017	A	CSMD2	564	0.6635	0.1427	0.5016	0.8776	-2.875	0.004035	Psychosis
1:34552836:C:T	1	34552836	T	CSMD2	564	0.6611	0.1425	0.5	0.8742	-2.903	0.003692	Psychosis
1:34617472:C:T	1	34617472	T	CSMD2	564	0.6766	0.1481	0.5062	0.9045	-2.638	0.008347	Psychosis
1:34620210:A:G	1	34620210	G	CSMD2	564	0.6766	0.1481	0.5062	0.9045	-2.638	0.008347	Psychosis
1:34620986:A:C	1	34620986	C	CSMD2	564	0.6766	0.1481	0.5062	0.9045	-2.638	0.008347	Psychosis
1:225102427:G:A	1	225102427	A	DNAH14	564	0.4892	0.2739	0.286	0.8368	-2.61	0.009045	Psychosis
1:225104923:G:T	1	225104923	T	DNAH14	564	2.524	0.3355	1.308	4.872	2.76	0.005781	Psychosis
1:225173984:G:A	1	225173984	A	DNAH14	564	2.46	0.3364	1.272	4.757	2.676	0.007454	Psychosis
1:225188226:C:G	1	225188226	G	DNAH14	564	2.46	0.3364	1.272	4.757	2.676	0.007454	Psychosis
1:225238748:C:T	1	225238748	T	DNAH14	564	2.46	0.3364	1.272	4.757	2.676	0.007454	Psychosis
1:225327524:C:T	1	225327524	T	DNAH14	564	0.5377	0.2315	0.3416	0.8465	-2.68	0.007363	Psychosis
4:111118006:C:T	4	111118006	T	ELOVL6	564	0.4265	0.3162	0.2295	0.7926	-2.695	0.007038	Psychosis
4:113272804:G:A	4	113272804	G	ALPK1	564	0.6529	0.1652	0.4723	0.9026	-2.58	0.009876	Psychosis
4:113304812:G:A	4	113304812	A	ALPK1	564	1.398	0.1255	1.093	1.788	2.669	0.007607	Psychosis
4:113326341:C:T	4	113326341	T	ALPK1	564	1.838	0.2005	1.241	2.723	3.036	0.002396	Psychosis
4:113327606:G:C	4	113327606	C	ALPK1	564	1.838	0.2005	1.241	2.723	3.036	0.002396	Psychosis
4:113328863:C:T	4	113328863	T	ALPK1	564	1.603	0.1778	1.131	2.271	2.653	0.007982	Psychosis
4:113333765:G:C	4	113333765	C	ALPK1	564	1.742	0.1974	1.183	2.565	2.811	0.004936	Psychosis
4:113335844:C:A	4	113335844	A	ALPK1	564	1.801	0.204	1.207	2.686	2.884	0.003923	Psychosis
4:113337560:A:G	4	113337560	G	ALPK1	564	1.787	0.2059	1.194	2.675	2.819	0.004814	Psychosis
4:113341299:G:A	4	113341299	A	ALPK1	564	1.753	0.2062	1.17	2.626	2.723	0.006464	Psychosis
4:113343774:A:T	4	113343774	T	ALPK1	564	1.84	0.2072	1.226	2.761	2.942	0.00326	Psychosis
4:113344203:C:T	4	113344203	T	ALPK1	564	1.771	0.188	1.226	2.56	3.042	0.00235	Psychosis
4:113344527:A:C	4	113344527	C	ALPK1	564	1.84	0.2072	1.226	2.761	2.942	0.00326	Psychosis
4:113344962:T:C	4	113344962	C	ALPK1	564	1.84	0.2072	1.226	2.761	2.942	0.00326	Psychosis
4:113345147:A:G	4	113345147	G	ALPK1	564	1.84	0.2072	1.226	2.761	2.942	0.00326	Psychosis
4:113345317:A:C	4	113345317	C	ALPK1	564	1.84	0.2072	1.226	2.761	2.942	0.00326	Psychosis
7:19790489:T:C	7	19790489	C	TMEM196	564	1.804	0.2168	1.18	2.76	2.722	0.006486	Psychosis
7:19791171:T:G	7	19791171	G	TMEM196	564	1.804	0.2168	1.18	2.76	2.722	0.006486	Psychosis
7:19791476:G:T	7	19791476	T	TMEM196	564	1.804	0.2168	1.18	2.76	2.722	0.006486	Psychosis
7:19791607:G:A	7	19791607	A	TMEM196	564	1.804	0.2168	1.18	2.76	2.722	0.006486	Psychosis
7:19801364:A:G	7	19801364	G	TMEM196	564	1.838	0.2178	1.199	2.817	2.794	0.005211	Psychosis
7:19805056:T:A	7	19805056	A	TMEM196	564	1.828	0.2209	1.186	2.819	2.731	0.006305	Psychosis
7:19805388:T:A	7	19805388	A	TMEM196	564	1.828	0.2209	1.186	2.819	2.731	0.006305	Psychosis
7:19810559:T:C	7	19810559	C	TMEM196	564	1.828	0.2209	1.186	2.819	2.731	0.006305	Psychosis
8:125702256:A:G	8	125702256	A	MTSS1	564	1.504	0.1415	1.14	1.985	2.885	0.003912	Psychosis
8:125703285:G:A	8	125703285	G	MTSS1	564	1.495	0.1377	1.142	1.959	2.922	0.003475	Psychosis
8:125707536:G:A	8	125707536	G	MTSS1	564	1.472	0.138	1.123	1.929	2.802	0.005078	Psychosis
8:125707738:T:C	8	125707738	C	MTSS1	564	0.6776	0.1499	0.5051	0.9089	-2.597	0.009405	Psychosis
8:125708475:T:C	8	125708475	T	MTSS1	564	1.495	0.1377	1.142	1.959	2.922	0.003475	Psychosis
8:125712420:G:A	8	125712420	G	MTSS1	564	1.495	0.1377	1.142	1.959	2.922	0.003475	Psychosis
8:125714397:T:C	8	125714397	T	MTSS1	564	1.483	0.1375	1.133	1.942	2.865	0.004168	Psychosis
8:125717527:C:T	8	125717527	C	MTSS1	564	1.405	0.1236	1.103	1.791	2.753	0.005909	Psychosis
8:125717703:C:G	8	125717703	G	MTSS1	564	1.542	0.1649	1.116	2.13	2.626	0.008647	Psychosis
8:125717706:C:T	8	125717706	T	MTSS1	564	1.536	0.1461	1.153	2.045	2.936	0.003323	Psychosis
8:125717793:C:T	8	125717793	T	MTSS1	564	1.553	0.1462	1.166	2.069	3.012	0.002597	Psychosis
12:32647823:C:T	12	32647823	T	FGD4	564	0.3011	0.4236	0.1313	0.6906	-2.834	0.004596	Psychosis
12:32674645:G:T	12	32674645	T	FGD4	564	0.3977	0.3273	0.2094	0.7555	-2.817	0.004852	Psychosis
12:32678711:A:G	12	32678711	G	FGD4	564	0.3813	0.3325	0.1987	0.7315	-2.9	0.003729	Psychosis
12:32694416:C:T	12	32694416	T	FGD4	564	3.607	0.4623	1.457	8.927	2.775	0.005527	Psychosis
16:9887760:A:G	16	9887760	G	GRIN2A	564	3.552	0.4138	1.578	7.993	3.063	0.002192	Psychosis
16:9894146:G:T	16	9894146	T	GRIN2A	564	3.362	0.4146	1.492	7.576	2.924	0.003451	Psychosis
16:10010819:G:A	16	10010819	A	GRIN2A	564	3.837	0.5108	1.41	10.44	2.633	0.008475	Psychosis
16:10035483:G:A	16	10035483	A	GRIN2A	564	3.743	0.5116	1.373	10.2	2.58	0.009886	Psychosis
16:10037011:G:C	16	10037011	C	GRIN2A	564	3.743	0.5116	1.373	10.2	2.58	0.009886	Psychosis
16:10037218:G:C	16	10037218	C	GRIN2A	564	3.743	0.5116	1.373	10.2	2.58	0.009886	Psychosis
16:10075858:A:G	16	10075858	G	GRIN2A	564	4.268	0.4368	1.813	10.05	3.323	0.0008921	Psychosis
16:10076370:A:G	16	10076370	G	GRIN2A	564	4.268	0.4368	1.813	10.05	3.323	0.0008921	Psychosis
16:10087764:T:G	16	10087764	G	GRIN2A	564	4.415	0.562	1.468	13.28	2.643	0.008228	Psychosis
16:10089062:C:T	16	10089062	T	GRIN2A	564	4.415	0.562	1.468	13.28	2.643	0.008228	Psychosis
16:10089287:G:C	16	10089287	C	GRIN2A	564	4.415	0.562	1.468	13.28	2.643	0.008228	Psychosis
16:10115851:T:C	16	10115851	C	GRIN2A	564	4.415	0.562	1.468	13.28	2.643	0.008228	Psychosis
16:10262553:G:A	16	10262553	A	GRIN2A	564	3.2	0.4417	1.346	7.604	2.633	0.008456	Psychosis
16:10262976:C:A	16	10262976	A	GRIN2A	564	3.2	0.4417	1.346	7.604	2.633	0.008456	Psychosis
16:10270154:G:A	16	10270154	A	GRIN2A	564	0.5521	0.222	0.3574	0.853	-2.676	0.007447	Psychosis
16:10270810:G:C	16	10270810	C	GRIN2A	564	0.5521	0.222	0.3574	0.853	-2.676	0.007447	Psychosis
16:10271394:C:A	16	10271394	A	GRIN2A	564	0.5468	0.2191	0.3559	0.8401	-2.756	0.00586	Psychosis
17:76029269:A:G	17	76029269	G	TNRC6C	564	1.546	0.1393	1.177	2.031	3.127	0.001769	Psychosis
17:76062428:T:C	17	76062428	C	TNRC6C	564	1.461	0.1381	1.115	1.915	2.747	0.006016	Psychosis
19:57051394:T:C	19	57051394	C	ZFP28	564	1.475	0.1508	1.098	1.983	2.58	0.009885	Psychosis
19:57054495:T:C	19	57054495	C	ZFP28	564	1.511	0.1546	1.116	2.046	2.669	0.007618	Psychosis
1:34604558:A:G	1	34604558	A	CSMD2	530	0.5827	0.2004	0.3934	0.8631	-2.694	0.007056	SI
1:34604700:T:C	1	34604700	T	CSMD2	530	0.5813	0.1995	0.3932	0.8595	-2.719	0.006548	SI
1:225495168:G:A	1	225495168	A	DNAH14	530	3.726	0.4153	1.651	8.41	3.167	0.001541	SI
1:225498737:A:C	1	225498737	C	DNAH14	530	3.605	0.408	1.62	8.022	3.143	0.001673	SI
1:225499963:A:G	1	225499963	G	DNAH14	530	3.605	0.408	1.62	8.022	3.143	0.001673	SI
1:225505127:G:A	1	225505127	A	DNAH14	530	3.453	0.4054	1.56	7.643	3.057	0.002232	SI
1:225505529:C:T	1	225505529	T	DNAH14	530	3.453	0.4054	1.56	7.643	3.057	0.002232	SI
1:225510537:A:T	1	225510537	T	DNAH14	530	3.14	0.3929	1.454	6.782	2.912	0.003591	SI
1:225511294:T:C	1	225511294	C	DNAH14	530	3.226	0.3996	1.474	7.062	2.931	0.003378	SI
1:225515915:A:G	1	225515915	G	DNAH14	530	3.226	0.3996	1.474	7.062	2.931	0.003378	SI
1:225519116:A:G	1	225519116	G	DNAH14	530	3.14	0.3929	1.454	6.782	2.912	0.003591	SI
1:225519683:G:A	1	225519683	A	DNAH14	530	3.14	0.3929	1.454	6.782	2.912	0.003591	SI
1:225520497:G:A	1	225520497	A	DNAH14	530	3.14	0.3929	1.454	6.782	2.912	0.003591	SI
1:225521101:G:C	1	225521101	C	DNAH14	530	3.226	0.3996	1.474	7.062	2.931	0.003378	SI
1:225524640:T:G	1	225524640	G	DNAH14	530	3.226	0.3996	1.474	7.062	2.931	0.003378	SI
1:225527220:C:G	1	225527220	G	DNAH14	530	3.226	0.3996	1.474	7.062	2.931	0.003378	SI
1:225531236:G:T	1	225531236	T	DNAH14	530	3.14	0.3929	1.454	6.782	2.912	0.003591	SI
1:225534447:T:C	1	225534447	C	DNAH14	530	3.14	0.3929	1.454	6.782	2.912	0.003591	SI
1:225534459:A:G	1	225534459	G	DNAH14	530	3.14	0.3929	1.454	6.782	2.912	0.003591	SI
1:225534941:C:T	1	225534941	T	DNAH14	530	3.14	0.3929	1.454	6.782	2.912	0.003591	SI
1:225535870:C:T	1	225535870	T	DNAH14	530	3.14	0.3929	1.454	6.782	2.912	0.003591	SI
1:225536780:C:T	1	225536780	T	DNAH14	530	3.226	0.3996	1.474	7.062	2.931	0.003378	SI
1:225537189:T:A	1	225537189	A	DNAH14	530	3.14	0.3929	1.454	6.782	2.912	0.003591	SI
1:225537778:G:A	1	225537778	A	DNAH14	530	3.14	0.3929	1.454	6.782	2.912	0.003591	SI
1:225540016:C:T	1	225540016	T	DNAH14	530	3.14	0.3929	1.454	6.782	2.912	0.003591	SI
1:225540988:G:A	1	225540988	A	DNAH14	530	3.14	0.3929	1.454	6.782	2.912	0.003591	SI
1:225541666:T:G	1	225541666	G	DNAH14	530	3.14	0.3929	1.454	6.782	2.912	0.003591	SI
1:225542859:G:A	1	225542859	A	DNAH14	530	3.14	0.3929	1.454	6.782	2.912	0.003591	SI
1:225543877:T:A	1	225543877	A	DNAH14	530	3.14	0.3929	1.454	6.782	2.912	0.003591	SI
1:225544823:G:A	1	225544823	A	DNAH14	530	3.14	0.3929	1.454	6.782	2.912	0.003591	SI
1:225545446:G:C	1	225545446	C	DNAH14	530	3.14	0.3929	1.454	6.782	2.912	0.003591	SI
1:225551281:G:A	1	225551281	A	DNAH14	530	3.14	0.3929	1.454	6.782	2.912	0.003591	SI
1:225551835:G:A	1	225551835	A	DNAH14	530	3.14	0.3929	1.454	6.782	2.912	0.003591	SI
8:125573502:T:C	8	125573502	C	MTSS1	530	4.571	0.4106	2.044	10.22	3.701	0.000215	SI
10:90093569:T:C	10	90093569	C	RNLS	530	1.971	0.2508	1.206	3.223	2.706	0.006807	SI
12:131622168:G:A	12	131622168	A	ADGRD1	530	0.4301	0.3051	0.2365	0.7822	-2.765	0.005689	SI
16:9904150:C:T	16	9904150	T	GRIN2A	530	0.4835	0.2669	0.2866	0.8158	-2.723	0.006468	SI
16:9905107:G:C	16	9905107	C	GRIN2A	530	0.4955	0.2669	0.2936	0.8361	-2.63	0.008529	SI
16:9908808:G:T	16	9908808	T	GRIN2A	530	0.4955	0.2669	0.2936	0.8361	-2.63	0.008529	SI
16:9936781:C:T	16	9936781	T	GRIN2A	530	0.4938	0.2643	0.2942	0.829	-2.669	0.007601	SI
16:9936852:G:A	16	9936852	A	GRIN2A	530	0.5047	0.2619	0.3021	0.8433	-2.611	0.00903	SI
1:34041817:C:G	1	34041817	G	CSMD2	662	0.5898	0.1983	0.3999	0.8699	-2.663	0.007755	Substance
1:34042560:G:A	1	34042560	A	CSMD2	662	0.5862	0.1985	0.3973	0.8649	-2.691	0.007119	Substance
1:34042594:C:G	1	34042594	G	CSMD2	662	0.5862	0.1985	0.3973	0.8649	-2.691	0.007119	Substance
1:34042634:G:A	1	34042634	A	CSMD2	662	0.5862	0.1985	0.3973	0.8649	-2.691	0.007119	Substance
1:34389692:T:C	1	34389692	C	CSMD2	662	1.73	0.1987	1.172	2.554	2.759	0.005802	Substance
1:34390913:C:T	1	34390913	T	CSMD2	662	1.743	0.1987	1.18	2.572	2.795	0.005191	Substance
1:34395835:A:G	1	34395835	G	CSMD2	662	1.744	0.1988	1.181	2.575	2.798	0.00514	Substance
1:34396943:T:A	1	34396943	A	CSMD2	662	1.738	0.1988	1.177	2.566	2.781	0.005416	Substance
1:34475772:T:C	1	34475772	C	CSMD2	662	0.401	0.3207	0.2139	0.7518	-2.849	0.00438	Substance
1:34475962:T:A	1	34475962	A	CSMD2	662	0.4445	0.3094	0.2424	0.8152	-2.62	0.008782	Substance
1:34476463:T:G	1	34476463	G	CSMD2	662	0.2865	0.4418	0.1205	0.681	-2.83	0.004662	Substance
1:34476516:G:A	1	34476516	A	CSMD2	662	0.4491	0.3091	0.245	0.823	-2.59	0.009594	Substance
1:34476972:G:A	1	34476972	A	CSMD2	662	0.4491	0.3091	0.245	0.823	-2.59	0.009594	Substance
1:34477439:A:T	1	34477439	T	CSMD2	662	0.4491	0.3091	0.245	0.823	-2.59	0.009594	Substance
1:34477581:A:G	1	34477581	G	CSMD2	662	0.4491	0.3091	0.245	0.823	-2.59	0.009594	Substance
1:34483780:C:T	1	34483780	T	CSMD2	662	0.3047	0.4412	0.1283	0.7235	-2.693	0.007073	Substance
1:34486134:C:T	1	34486134	T	CSMD2	662	0.2942	0.4414	0.1239	0.6988	-2.772	0.005574	Substance
1:34486486:C:T	1	34486486	T	CSMD2	662	0.3268	0.4122	0.1457	0.7331	-2.713	0.006661	Substance
1:34486965:G:A	1	34486965	A	CSMD2	662	0.2942	0.4414	0.1239	0.6988	-2.772	0.005574	Substance
1:34486988:C:G	1	34486988	G	CSMD2	662	0.2942	0.4414	0.1239	0.6988	-2.772	0.005574	Substance
1:34488804:T:C	1	34488804	C	CSMD2	662	0.2895	0.4409	0.122	0.6871	-2.811	0.004937	Substance
1:34489503:G:A	1	34489503	A	CSMD2	662	0.3218	0.4117	0.1436	0.7213	-2.754	0.005894	Substance
1:34489595:T:C	1	34489595	C	CSMD2	662	0.3218	0.4117	0.1436	0.7213	-2.754	0.005894	Substance
1:34490934:A:G	1	34490934	G	CSMD2	662	0.2831	0.4409	0.1193	0.6717	-2.862	0.004204	Substance
1:34491550:G:A	1	34491550	A	CSMD2	662	0.2831	0.4409	0.1193	0.6717	-2.862	0.004204	Substance
1:34494411:C:T	1	34494411	T	CSMD2	662	0.315	0.4116	0.1406	0.7059	-2.806	0.005017	Substance
1:34494431:G:A	1	34494431	A	CSMD2	662	0.2831	0.4409	0.1193	0.6717	-2.862	0.004204	Substance
1:34495080:A:C	1	34495080	C	CSMD2	662	0.2831	0.4409	0.1193	0.6717	-2.862	0.004204	Substance
1:34495359:C:T	1	34495359	T	CSMD2	662	0.2831	0.4409	0.1193	0.6717	-2.862	0.004204	Substance
1:34495464:T:C	1	34495464	C	CSMD2	662	0.2831	0.4409	0.1193	0.6717	-2.862	0.004204	Substance
1:34495533:T:C	1	34495533	C	CSMD2	662	0.2831	0.4409	0.1193	0.6717	-2.862	0.004204	Substance
1:34495977:C:T	1	34495977	T	CSMD2	662	0.2831	0.4409	0.1193	0.6717	-2.862	0.004204	Substance
1:34496088:C:T	1	34496088	T	CSMD2	662	0.2831	0.4409	0.1193	0.6717	-2.862	0.004204	Substance
1:34496094:T:C	1	34496094	C	CSMD2	662	0.2831	0.4409	0.1193	0.6717	-2.862	0.004204	Substance
1:34496126:T:C	1	34496126	C	CSMD2	662	0.2831	0.4409	0.1193	0.6717	-2.862	0.004204	Substance
1:34496322:C:T	1	34496322	T	CSMD2	662	0.2831	0.4409	0.1193	0.6717	-2.862	0.004204	Substance
1:34496487:C:T	1	34496487	T	CSMD2	662	0.2831	0.4409	0.1193	0.6717	-2.862	0.004204	Substance
1:34496963:T:C	1	34496963	C	CSMD2	662	0.2831	0.4409	0.1193	0.6717	-2.862	0.004204	Substance
1:34499772:C:T	1	34499772	T	CSMD2	662	0.282	0.4407	0.1189	0.6688	-2.873	0.004069	Substance
1:34499921:C:T	1	34499921	T	CSMD2	662	0.3138	0.4114	0.1401	0.703	-2.817	0.004854	Substance
1:34513548:C:T	1	34513548	T	CSMD2	662	0.2395	0.4757	0.09428	0.6086	-3.004	0.002665	Substance
1:34518085:C:T	1	34518085	T	CSMD2	662	0.2855	0.4392	0.1207	0.6752	-2.854	0.004315	Substance
1:34521033:G:A	1	34521033	A	CSMD2	662	0.2869	0.4394	0.1213	0.6788	-2.842	0.00449	Substance
1:34523586:G:A	1	34523586	A	CSMD2	662	0.2769	0.4393	0.117	0.6549	-2.924	0.00346	Substance
1:34523743:C:T	1	34523743	T	CSMD2	662	0.2769	0.4393	0.117	0.6549	-2.924	0.00346	Substance
1:34523786:C:T	1	34523786	T	CSMD2	662	0.2785	0.4373	0.1182	0.6563	-2.923	0.003464	Substance
8:125569380:C:A	8	125569380	A	MTSS1	662	1.521	0.1438	1.147	2.016	2.914	0.00357	Substance
8:125569683:A:G	8	125569683	G	MTSS1	662	1.457	0.1423	1.102	1.926	2.644	0.008186	Substance
9:15205832:C:G	9	15205832	G	TTC39B	662	2.083	0.2363	1.311	3.309	3.105	0.001905	Substance
9:15250501:A:T	9	15250501	T	TTC39B	662	0.6446	0.1557	0.4751	0.8745	-2.821	0.004786	Substance
9:15250529:C:T	9	15250529	T	TTC39B	662	0.6336	0.1563	0.4664	0.8608	-2.919	0.003516	Substance
9:15250615:G:C	9	15250615	C	TTC39B	662	0.6533	0.1558	0.4814	0.8865	-2.733	0.006272	Substance
9:15258747:G:A	9	15258747	A	TTC39B	662	2.2	0.2895	1.247	3.88	2.724	0.006453	Substance
9:15261429:C:T	9	15261429	T	TTC39B	662	2.132	0.2879	1.213	3.749	2.63	0.008528	Substance
9:15263232:A:C	9	15263232	C	TTC39B	662	2.132	0.2879	1.213	3.749	2.63	0.008528	Substance
9:15263351:G:C	9	15263351	C	TTC39B	662	2.156	0.2887	1.224	3.796	2.661	0.007799	Substance
9:15264438:G:C	9	15264438	C	TTC39B	662	2.156	0.2887	1.224	3.796	2.661	0.007799	Substance
9:15272462:C:G	9	15272462	G	TTC39B	662	2.113	0.2622	1.264	3.532	2.853	0.004331	Substance
9:15274436:A:G	9	15274436	G	TTC39B	662	2.292	0.2688	1.353	3.882	3.085	0.002033	Substance
9:15275159:C:T	9	15275159	T	TTC39B	662	2.067	0.274	1.208	3.536	2.649	0.008066	Substance
9:15276144:C:T	9	15276144	T	TTC39B	662	2.141	0.2706	1.26	3.64	2.814	0.0049	Substance
9:15276926:T:C	9	15276926	C	TTC39B	662	2.034	0.2733	1.19	3.475	2.598	0.009389	Substance
9:15277148:T:C	9	15277148	C	TTC39B	662	2.068	0.2739	1.209	3.538	2.653	0.007985	Substance
9:15277350:C:A	9	15277350	A	TTC39B	662	2.034	0.2733	1.19	3.475	2.598	0.009389	Substance
9:15280238:T:C	9	15280238	C	TTC39B	662	2.146	0.271	1.261	3.65	2.817	0.004847	Substance
9:15281945:A:G	9	15281945	G	TTC39B	662	2.147	0.2712	1.262	3.652	2.817	0.004854	Substance
9:15281999:G:T	9	15281999	T	TTC39B	662	2.036	0.2737	1.191	3.481	2.597	0.009402	Substance
10:90093569:T:C	10	90093569	C	RNLS	662	1.926	0.2434	1.196	3.103	2.694	0.007065	Substance
10:90234706:G:T	10	90234706	T	RNLS	662	2.699	0.3826	1.275	5.713	2.595	0.00947	Substance
12:131463726:A:G	12	131463726	A	ADGRD1	662	0.512	0.2546	0.3109	0.8434	-2.629	0.008561	Substance
12:131464024:T:C	12	131464024	T	ADGRD1	662	0.5073	0.2547	0.3079	0.8358	-2.664	0.007713	Substance
12:131464885:A:G	12	131464885	A	ADGRD1	662	0.5187	0.2453	0.3207	0.8389	-2.676	0.007452	Substance
12:131467191:A:G	12	131467191	A	ADGRD1	662	0.5131	0.246	0.3168	0.8309	-2.713	0.006668	Substance
12:131467634:G:A	12	131467634	G	ADGRD1	662	0.5042	0.2488	0.3096	0.8211	-2.752	0.005914	Substance
12:131467769:G:A	12	131467769	G	ADGRD1	662	0.5042	0.2488	0.3096	0.8211	-2.752	0.005914	Substance
12:131468189:G:A	12	131468189	G	ADGRD1	662	0.5142	0.2389	0.3219	0.8213	-2.784	0.005368	Substance
12:131469368:T:C	12	131469368	T	ADGRD1	662	0.4286	0.2399	0.2678	0.6859	-3.531	0.0004132	Substance
12:131469548:C:T	12	131469548	C	ADGRD1	662	0.4955	0.2425	0.3081	0.797	-2.896	0.003785	Substance
12:131470430:C:T	12	131470430	T	ADGRD1	662	0.52	0.2417	0.3238	0.8351	-2.706	0.006816	Substance
12:131470538:G:T	12	131470538	T	ADGRD1	662	0.52	0.2417	0.3238	0.8351	-2.706	0.006816	Substance
12:131471049:G:A	12	131471049	A	ADGRD1	662	0.52	0.2417	0.3238	0.8351	-2.706	0.006816	Substance
12:131471070:A:G	12	131471070	G	ADGRD1	662	0.52	0.2417	0.3238	0.8351	-2.706	0.006816	Substance
12:131471458:C:T	12	131471458	T	ADGRD1	662	0.52	0.2417	0.3238	0.8351	-2.706	0.006816	Substance
12:131472006:G:C	12	131472006	C	ADGRD1	662	0.5212	0.2432	0.3236	0.8395	-2.68	0.007371	Substance
12:131472079:T:C	12	131472079	C	ADGRD1	662	0.5206	0.2423	0.3238	0.8371	-2.694	0.007066	Substance
12:131472153:C:G	12	131472153	G	ADGRD1	662	0.5212	0.2432	0.3236	0.8395	-2.68	0.007371	Substance
12:131472175:G:A	12	131472175	A	ADGRD1	662	0.5212	0.2432	0.3236	0.8395	-2.68	0.007371	Substance
12:131472179:G:A	12	131472179	A	ADGRD1	662	0.5212	0.2432	0.3236	0.8395	-2.68	0.007371	Substance
12:131472216:T:A	12	131472216	A	ADGRD1	662	0.5212	0.2432	0.3236	0.8395	-2.68	0.007371	Substance
12:131472260:A:T	12	131472260	T	ADGRD1	662	0.5206	0.2423	0.3238	0.8371	-2.694	0.007066	Substance
12:131472324:G:A	12	131472324	A	ADGRD1	662	0.5206	0.2423	0.3238	0.8371	-2.694	0.007066	Substance
12:131472349:A:C	12	131472349	C	ADGRD1	662	0.5206	0.2423	0.3238	0.8371	-2.694	0.007066	Substance
12:131472405:T:A	12	131472405	A	ADGRD1	662	0.5206	0.2423	0.3238	0.8371	-2.694	0.007066	Substance
12:131472420:T:C	12	131472420	C	ADGRD1	662	0.5206	0.2423	0.3238	0.8371	-2.694	0.007066	Substance
12:131472525:A:T	12	131472525	T	ADGRD1	662	0.5043	0.2455	0.3117	0.816	-2.788	0.0053	Substance
12:131472535:T:C	12	131472535	C	ADGRD1	662	0.5043	0.2455	0.3117	0.816	-2.788	0.0053	Substance
12:131472538:A:G	12	131472538	G	ADGRD1	662	0.5043	0.2455	0.3117	0.816	-2.788	0.0053	Substance
12:131472613:T:G	12	131472613	G	ADGRD1	662	0.5206	0.2423	0.3238	0.8371	-2.694	0.007066	Substance
12:131472949:T:C	12	131472949	C	ADGRD1	662	0.5206	0.2423	0.3238	0.8371	-2.694	0.007066	Substance
12:131473023:G:A	12	131473023	A	ADGRD1	662	0.5206	0.2423	0.3238	0.8371	-2.694	0.007066	Substance
12:131473067:C:T	12	131473067	T	ADGRD1	662	0.497	0.2463	0.3067	0.8055	-2.838	0.00454	Substance
12:131473090:A:G	12	131473090	G	ADGRD1	662	0.4968	0.2457	0.3069	0.8041	-2.847	0.004408	Substance
12:131473109:C:G	12	131473109	G	ADGRD1	662	0.497	0.2463	0.3067	0.8055	-2.838	0.00454	Substance
12:131473215:G:C	12	131473215	C	ADGRD1	662	0.497	0.2463	0.3067	0.8055	-2.838	0.00454	Substance
12:131473445:C:G	12	131473445	G	ADGRD1	662	0.497	0.2463	0.3067	0.8055	-2.838	0.00454	Substance
12:131473446:T:G	12	131473446	G	ADGRD1	662	0.497	0.2463	0.3067	0.8055	-2.838	0.00454	Substance
12:131473473:C:G	12	131473473	G	ADGRD1	662	0.497	0.2463	0.3067	0.8055	-2.838	0.00454	Substance
12:131473708:G:T	12	131473708	T	ADGRD1	662	0.497	0.2463	0.3067	0.8055	-2.838	0.00454	Substance
12:131473714:T:C	12	131473714	C	ADGRD1	662	0.497	0.2463	0.3067	0.8055	-2.838	0.00454	Substance
12:131473974:C:T	12	131473974	T	ADGRD1	662	0.497	0.2463	0.3067	0.8055	-2.838	0.00454	Substance
12:131474114:T:C	12	131474114	C	ADGRD1	662	0.497	0.2463	0.3067	0.8055	-2.838	0.00454	Substance
12:131474317:C:T	12	131474317	T	ADGRD1	662	0.497	0.2463	0.3067	0.8055	-2.838	0.00454	Substance
12:131474378:C:T	12	131474378	T	ADGRD1	662	0.497	0.2463	0.3067	0.8055	-2.838	0.00454	Substance
12:131474396:T:C	12	131474396	C	ADGRD1	662	0.497	0.2463	0.3067	0.8055	-2.838	0.00454	Substance
12:131474418:C:T	12	131474418	T	ADGRD1	662	0.4989	0.2464	0.3079	0.8087	-2.822	0.004772	Substance
12:131474421:T:C	12	131474421	C	ADGRD1	662	0.4989	0.2464	0.3079	0.8087	-2.822	0.004772	Substance
12:131474456:C:T	12	131474456	T	ADGRD1	662	0.4989	0.2464	0.3079	0.8087	-2.822	0.004772	Substance
12:131474505:C:G	12	131474505	C	ADGRD1	662	0.5207	0.2422	0.3239	0.837	-2.695	0.007042	Substance
12:131475967:A:T	12	131475967	T	ADGRD1	662	0.4931	0.2467	0.304	0.7996	-2.867	0.004146	Substance
12:131477177:C:T	12	131477177	T	ADGRD1	662	0.4931	0.2467	0.304	0.7996	-2.867	0.004146	Substance
12:131477214:G:T	12	131477214	T	ADGRD1	662	0.5012	0.2627	0.2995	0.8387	-2.629	0.008555	Substance

## Sheet: Suppl.Table.4
Suppl.Table.4. Nominal associations (p<0.01) between Li response-linked genes and psychiatric symptoms in BP-II ConLiGen participants (Nmax=153)
SNP.ID	CHR	BP	A1	Gene	N	BETA	SE	L95	U95	STAT	P	Pheno
1:34259238:A:T	1	34259238	T	CSMD2	68	18.23	5.467	7.513	28.94	3.334	0.001566	Manic.Eps
1:34262485:A:G	1	34262485	G	CSMD2	68	-43.77	12.46	-68.19	-19.35	-3.513	0.000915	Manic.Eps
1:34348938:G:T	1	34348938	T	CSMD2	68	-43.77	12.46	-68.19	-19.35	-3.513	0.000915	Manic.Eps
1:34356523:C:T	1	34356523	T	CSMD2	68	-43.77	12.46	-68.19	-19.35	-3.513	0.000915	Manic.Eps
1:225104923:G:T	1	225104923	T	DNAH14	68	20.6	4.816	11.17	30.04	4.279	7.902e-05	Manic.Eps
1:225122576:C:A	1	225122576	A	DNAH14	68	-50.26	10.73	-71.29	-29.24	-4.686	1.982e-05	Manic.Eps
1:225221962:T:C	1	225221962	C	DNAH14	68	-50.26	10.73	-71.29	-29.24	-4.686	1.982e-05	Manic.Eps
1:225354212:C:G	1	225354212	G	DNAH14	68	-50.26	10.73	-71.29	-29.24	-4.686	1.982e-05	Manic.Eps
1:225358276:C:T	1	225358276	T	DNAH14	68	-50.26	10.73	-71.29	-29.24	-4.686	1.982e-05	Manic.Eps
1:225359324:T:C	1	225359324	C	DNAH14	68	-50.26	10.73	-71.29	-29.24	-4.686	1.982e-05	Manic.Eps
1:225429883:C:T	1	225429883	T	DNAH14	68	24.76	6.576	11.87	37.65	3.766	0.000418	Manic.Eps
1:225495168:G:A	1	225495168	A	DNAH14	68	-16.02	4.727	-25.29	-6.757	-3.389	0.001329	Manic.Eps
1:225498152:T:A	1	225498152	A	DNAH14	68	12.19	3.749	4.838	19.53	3.25	0.002005	Manic.Eps
1:225498417:G:T	1	225498417	T	DNAH14	68	12.19	3.749	4.838	19.53	3.25	0.002005	Manic.Eps
1:225498737:A:C	1	225498737	C	DNAH14	68	-16.02	4.727	-25.29	-6.757	-3.389	0.001329	Manic.Eps
1:225499963:A:G	1	225499963	G	DNAH14	68	-16.02	4.727	-25.29	-6.757	-3.389	0.001329	Manic.Eps
1:225501915:G:A	1	225501915	A	DNAH14	68	6.775	2.49	1.895	11.66	2.721	0.008789	Manic.Eps
1:225501963:C:T	1	225501963	T	DNAH14	68	12.19	3.749	4.838	19.53	3.25	0.002005	Manic.Eps
1:225503258:T:C	1	225503258	C	DNAH14	68	12.19	3.749	4.838	19.53	3.25	0.002005	Manic.Eps
1:225505056:A:G	1	225505056	G	DNAH14	68	12.19	3.749	4.838	19.53	3.25	0.002005	Manic.Eps
1:225505127:G:A	1	225505127	A	DNAH14	68	-16.02	4.727	-25.29	-6.757	-3.389	0.001329	Manic.Eps
1:225505529:C:T	1	225505529	T	DNAH14	68	-16.02	4.727	-25.29	-6.757	-3.389	0.001329	Manic.Eps
1:225505625:A:T	1	225505625	T	DNAH14	68	12.81	3.998	4.974	20.65	3.204	0.002296	Manic.Eps
1:225506427:A:G	1	225506427	G	DNAH14	68	12.19	3.749	4.838	19.53	3.25	0.002005	Manic.Eps
1:225508461:A:G	1	225508461	G	DNAH14	68	12.19	3.749	4.838	19.53	3.25	0.002005	Manic.Eps
1:225508683:C:T	1	225508683	T	DNAH14	68	12.19	3.749	4.838	19.53	3.25	0.002005	Manic.Eps
1:225510537:A:T	1	225510537	T	DNAH14	68	-16.02	4.727	-25.29	-6.757	-3.389	0.001329	Manic.Eps
1:225511200:C:T	1	225511200	T	DNAH14	68	12.19	3.749	4.838	19.53	3.25	0.002005	Manic.Eps
1:225511294:T:C	1	225511294	C	DNAH14	68	-16.02	4.727	-25.29	-6.757	-3.389	0.001329	Manic.Eps
1:225512398:C:T	1	225512398	T	DNAH14	68	12.19	3.749	4.838	19.53	3.25	0.002005	Manic.Eps
1:225512597:G:A	1	225512597	A	DNAH14	68	12.19	3.749	4.838	19.53	3.25	0.002005	Manic.Eps
1:225515915:A:G	1	225515915	G	DNAH14	68	-16.02	4.727	-25.29	-6.757	-3.389	0.001329	Manic.Eps
1:225516177:C:T	1	225516177	T	DNAH14	68	12.19	3.749	4.838	19.53	3.25	0.002005	Manic.Eps
1:225519116:A:G	1	225519116	G	DNAH14	68	-16.02	4.727	-25.29	-6.757	-3.389	0.001329	Manic.Eps
1:225519490:C:T	1	225519490	T	DNAH14	68	12.19	3.749	4.838	19.53	3.25	0.002005	Manic.Eps
1:225519683:G:A	1	225519683	A	DNAH14	68	-16.02	4.727	-25.29	-6.757	-3.389	0.001329	Manic.Eps
1:225520497:G:A	1	225520497	A	DNAH14	68	-16.02	4.727	-25.29	-6.757	-3.389	0.001329	Manic.Eps
1:225521101:G:C	1	225521101	C	DNAH14	68	-16.02	4.727	-25.29	-6.757	-3.389	0.001329	Manic.Eps
1:225523845:A:C	1	225523845	C	DNAH14	68	12.19	3.749	4.838	19.53	3.25	0.002005	Manic.Eps
1:225524640:T:G	1	225524640	G	DNAH14	68	-16.02	4.727	-25.29	-6.757	-3.389	0.001329	Manic.Eps
1:225527220:C:G	1	225527220	G	DNAH14	68	-16.02	4.727	-25.29	-6.757	-3.389	0.001329	Manic.Eps
1:225528340:C:T	1	225528340	T	DNAH14	68	12.19	3.749	4.838	19.53	3.25	0.002005	Manic.Eps
1:225528893:G:A	1	225528893	A	DNAH14	68	12.19	3.749	4.838	19.53	3.25	0.002005	Manic.Eps
1:225529754:C:A	1	225529754	A	DNAH14	68	12.19	3.749	4.838	19.53	3.25	0.002005	Manic.Eps
1:225531236:G:T	1	225531236	T	DNAH14	68	-16.02	4.727	-25.29	-6.757	-3.389	0.001329	Manic.Eps
1:225534447:T:C	1	225534447	C	DNAH14	68	-16.02	4.727	-25.29	-6.757	-3.389	0.001329	Manic.Eps
1:225534459:A:G	1	225534459	G	DNAH14	68	-16.02	4.727	-25.29	-6.757	-3.389	0.001329	Manic.Eps
1:225534941:C:T	1	225534941	T	DNAH14	68	-16.02	4.727	-25.29	-6.757	-3.389	0.001329	Manic.Eps
1:225535523:G:A	1	225535523	A	DNAH14	68	12.81	3.998	4.974	20.65	3.204	0.002296	Manic.Eps
1:225535870:C:T	1	225535870	T	DNAH14	68	-16.02	4.727	-25.29	-6.757	-3.389	0.001329	Manic.Eps
1:225536780:C:T	1	225536780	T	DNAH14	68	-16.02	4.727	-25.29	-6.757	-3.389	0.001329	Manic.Eps
1:225537189:T:A	1	225537189	A	DNAH14	68	-16.02	4.727	-25.29	-6.757	-3.389	0.001329	Manic.Eps
1:225537778:G:A	1	225537778	A	DNAH14	68	-16.02	4.727	-25.29	-6.757	-3.389	0.001329	Manic.Eps
1:225539363:G:A	1	225539363	A	DNAH14	68	12.19	3.749	4.838	19.53	3.25	0.002005	Manic.Eps
1:225540016:C:T	1	225540016	T	DNAH14	68	-16.02	4.727	-25.29	-6.757	-3.389	0.001329	Manic.Eps
1:225540988:G:A	1	225540988	A	DNAH14	68	-16.02	4.727	-25.29	-6.757	-3.389	0.001329	Manic.Eps
1:225541666:T:G	1	225541666	G	DNAH14	68	-16.02	4.727	-25.29	-6.757	-3.389	0.001329	Manic.Eps
1:225542859:G:A	1	225542859	A	DNAH14	68	-16.02	4.727	-25.29	-6.757	-3.389	0.001329	Manic.Eps
1:225543877:T:A	1	225543877	A	DNAH14	68	-16.02	4.727	-25.29	-6.757	-3.389	0.001329	Manic.Eps
1:225544356:C:A	1	225544356	A	DNAH14	68	12.19	3.749	4.838	19.53	3.25	0.002005	Manic.Eps
1:225544823:G:A	1	225544823	A	DNAH14	68	-16.02	4.727	-25.29	-6.757	-3.389	0.001329	Manic.Eps
1:225545446:G:C	1	225545446	C	DNAH14	68	-16.02	4.727	-25.29	-6.757	-3.389	0.001329	Manic.Eps
1:225550831:T:C	1	225550831	C	DNAH14	68	12.19	3.749	4.838	19.53	3.25	0.002005	Manic.Eps
1:225551281:G:A	1	225551281	A	DNAH14	68	-16.02	4.727	-25.29	-6.757	-3.389	0.001329	Manic.Eps
1:225551835:G:A	1	225551835	A	DNAH14	68	-16.02	4.727	-25.29	-6.757	-3.389	0.001329	Manic.Eps
1:225586139:C:A	1	225586139	A	DNAH14	68	11.65	3.791	4.218	19.08	3.073	0.003346	Manic.Eps
4:110981940:C:A	4	110981940	A	ELOVL6	68	8.817	2.665	3.594	14.04	3.309	0.00169	Manic.Eps
4:110982227:T:C	4	110982227	C	ELOVL6	68	9.642	2.674	4.402	14.88	3.606	0.0006874	Manic.Eps
4:110982248:A:G	4	110982248	G	ELOVL6	68	8.817	2.665	3.594	14.04	3.309	0.00169	Manic.Eps
4:110984555:G:A	4	110984555	A	ELOVL6	68	6.589	2.097	2.478	10.7	3.142	0.002749	Manic.Eps
4:110984714:A:T	4	110984714	T	ELOVL6	68	9.642	2.674	4.402	14.88	3.606	0.0006874	Manic.Eps
4:110987507:C:T	4	110987507	T	ELOVL6	68	9.642	2.674	4.402	14.88	3.606	0.0006874	Manic.Eps
4:110987605:A:G	4	110987605	G	ELOVL6	68	7.069	2.197	2.764	11.37	3.218	0.002203	Manic.Eps
4:110987610:G:A	4	110987610	A	ELOVL6	68	6.901	2.257	2.479	11.32	3.058	0.003486	Manic.Eps
4:110988287:T:C	4	110988287	C	ELOVL6	68	9.642	2.674	4.402	14.88	3.606	0.0006874	Manic.Eps
4:113297229:T:C	4	113297229	C	ALPK1	68	24.96	5.566	14.05	35.87	4.484	3.966e-05	Manic.Eps
6:151699113:T:A	6	151699113	A	ZBTB2	68	9.223	2.747	3.838	14.61	3.357	0.001464	Manic.Eps
9:15252242:T:C	9	15252242	C	TTC39B	68	7.235	2.514	2.307	12.16	2.877	0.005767	Manic.Eps
9:15252972:G:A	9	15252972	A	TTC39B	68	7.235	2.514	2.307	12.16	2.877	0.005767	Manic.Eps
9:15253760:T:C	9	15253760	C	TTC39B	68	15.82	4.842	6.333	25.31	3.268	0.001904	Manic.Eps
9:15254091:G:A	9	15254091	A	TTC39B	68	7.235	2.514	2.307	12.16	2.877	0.005767	Manic.Eps
9:15255361:C:T	9	15255361	T	TTC39B	68	15.82	4.842	6.333	25.31	3.268	0.001904	Manic.Eps
9:15256770:T:A	9	15256770	A	TTC39B	68	7.235	2.514	2.307	12.16	2.877	0.005767	Manic.Eps
9:15257119:C:T	9	15257119	T	TTC39B	68	13.15	4.558	4.216	22.08	2.885	0.00565	Manic.Eps
9:15258809:A:G	9	15258809	G	TTC39B	68	7.788	2.55	2.789	12.79	3.054	0.003533	Manic.Eps
9:15258814:C:G	9	15258814	G	TTC39B	68	7.788	2.55	2.789	12.79	3.054	0.003533	Manic.Eps
9:15259432:A:G	9	15259432	G	TTC39B	68	7.788	2.55	2.789	12.79	3.054	0.003533	Manic.Eps
9:15267671:C:A	9	15267671	A	TTC39B	68	8.292	2.642	3.114	13.47	3.139	0.002773	Manic.Eps
9:15268951:C:T	9	15268951	T	TTC39B	68	17.97	5.182	7.812	28.12	3.467	0.001051	Manic.Eps
9:15270077:A:C	9	15270077	C	TTC39B	68	17.97	5.182	7.812	28.12	3.467	0.001051	Manic.Eps
9:15271039:T:G	9	15271039	G	TTC39B	68	17.97	5.182	7.812	28.12	3.467	0.001051	Manic.Eps
9:15272008:T:A	9	15272008	A	TTC39B	68	17.97	5.182	7.812	28.12	3.467	0.001051	Manic.Eps
9:15272469:A:T	9	15272469	T	TTC39B	68	17.97	5.182	7.812	28.12	3.467	0.001051	Manic.Eps
9:15274930:T:A	9	15274930	A	TTC39B	68	17.97	5.182	7.812	28.12	3.467	0.001051	Manic.Eps
9:15276469:T:C	9	15276469	C	TTC39B	68	17.97	5.182	7.812	28.12	3.467	0.001051	Manic.Eps
9:15279832:G:A	9	15279832	A	TTC39B	68	17.97	5.182	7.812	28.12	3.467	0.001051	Manic.Eps
9:15280561:C:T	9	15280561	T	TTC39B	68	17.97	5.182	7.812	28.12	3.467	0.001051	Manic.Eps
9:15280564:T:C	9	15280564	C	TTC39B	68	17.97	5.182	7.812	28.12	3.467	0.001051	Manic.Eps
9:15281426:G:A	9	15281426	A	TTC39B	68	17.97	5.182	7.812	28.12	3.467	0.001051	Manic.Eps
9:15281468:T:C	9	15281468	C	TTC39B	68	17.97	5.182	7.812	28.12	3.467	0.001051	Manic.Eps
9:15281721:C:G	9	15281721	G	TTC39B	68	17.97	5.182	7.812	28.12	3.467	0.001051	Manic.Eps
10:90096507:A:G	10	90096507	G	RNLS	68	-23.24	7.785	-38.5	-7.978	-2.985	0.004287	Manic.Eps
16:10001609:C:A	16	10001609	A	GRIN2A	68	-22.06	7.299	-36.36	-7.752	-3.022	0.00386	Manic.Eps
16:10003875:A:G	16	10003875	G	GRIN2A	68	-22.06	7.299	-36.36	-7.752	-3.022	0.00386	Manic.Eps
16:10139121:T:G	16	10139121	T	GRIN2A	68	6.66	2.353	2.049	11.27	2.831	0.006546	Manic.Eps
16:10142717:A:T	16	10142717	A	GRIN2A	68	6.623	2.351	2.016	11.23	2.817	0.006787	Manic.Eps
16:10157081:T:C	16	10157081	T	GRIN2A	68	6.293	2.312	1.761	10.82	2.722	0.008767	Manic.Eps
16:10160788:T:G	16	10160788	T	GRIN2A	68	6.362	2.319	1.816	10.91	2.743	0.008292	Manic.Eps
16:10160812:C:G	16	10160812	C	GRIN2A	68	6.362	2.319	1.816	10.91	2.743	0.008292	Manic.Eps
17:76016803:A:G	17	76016803	G	TNRC6C	68	98.47	0.4676	97.55	99.38	210.6	3.759e-79	Manic.Eps
17:76031164:G:T	17	76031164	T	TNRC6C	68	98.47	0.4676	97.55	99.38	210.6	3.759e-79	Manic.Eps
17:76050957:A:G	17	76050957	G	TNRC6C	68	41.16	6.059	29.28	53.03	6.792	9.739e-09	Manic.Eps
22:25601489:C:T	22	25601489	T	CRYBB3	68	10.39	3.858	2.831	17.95	2.694	0.00944	Manic.Eps
1:34029462:G:T	1	34029462	T	CSMD2	141	9.335	3.365	2.74	15.93	2.774	0.006371	Dep.Eps
1:34030166:A:T	1	34030166	T	CSMD2	141	9.652	3.35	3.087	16.22	2.882	0.004653	Dep.Eps
1:34030514:T:C	1	34030514	C	CSMD2	141	9.652	3.35	3.087	16.22	2.882	0.004653	Dep.Eps
1:34030841:G:T	1	34030841	T	CSMD2	141	9.652	3.35	3.087	16.22	2.882	0.004653	Dep.Eps
1:34031898:A:G	1	34031898	G	CSMD2	141	9.335	3.365	2.74	15.93	2.774	0.006371	Dep.Eps
1:34035561:T:G	1	34035561	G	CSMD2	141	10.08	3.374	3.467	16.69	2.988	0.003378	Dep.Eps
1:34038214:T:C	1	34038214	C	CSMD2	141	9.993	3.306	3.513	16.47	3.022	0.003038	Dep.Eps
1:34038413:A:C	1	34038413	C	CSMD2	141	9.993	3.306	3.513	16.47	3.022	0.003038	Dep.Eps
1:34038620:G:A	1	34038620	A	CSMD2	141	9.993	3.306	3.513	16.47	3.022	0.003038	Dep.Eps
1:34038666:T:A	1	34038666	A	CSMD2	141	9.993	3.306	3.513	16.47	3.022	0.003038	Dep.Eps
1:34528435:T:C	1	34528435	C	CSMD2	141	-9.947	3.728	-17.25	-2.641	-2.668	0.008627	Dep.Eps
1:34528733:A:G	1	34528733	G	CSMD2	141	-10.17	3.845	-17.7	-2.632	-2.645	0.009218	Dep.Eps
1:34528773:G:T	1	34528773	T	CSMD2	141	-10.15	3.863	-17.72	-2.576	-2.627	0.009689	Dep.Eps
1:34529736:C:T	1	34529736	T	CSMD2	141	-10.17	3.845	-17.7	-2.632	-2.645	0.009218	Dep.Eps
1:34530894:T:C	1	34530894	C	CSMD2	141	-10.07	3.846	-17.61	-2.529	-2.618	0.009941	Dep.Eps
1:34530895:T:C	1	34530895	C	CSMD2	141	-10.43	3.843	-17.97	-2.901	-2.715	0.00756	Dep.Eps
1:225098856:G:A	1	225098856	A	DNAH14	141	121.6	20.61	81.23	162	5.901	3.124e-08	Dep.Eps
1:225187314:A:T	1	225187314	T	DNAH14	141	54.82	16.16	23.16	86.49	3.393	0.0009244	Dep.Eps
1:225237631:G:A	1	225237631	A	DNAH14	141	121.6	20.61	81.23	162	5.901	3.124e-08	Dep.Eps
1:225280445:A:G	1	225280445	G	DNAH14	141	121.6	20.61	81.23	162	5.901	3.124e-08	Dep.Eps
1:225459211:G:A	1	225459211	A	DNAH14	141	49.72	14.15	21.98	77.46	3.513	0.0006166	Dep.Eps
1:225557361:A:G	1	225557361	G	DNAH14	141	42.91	13.41	16.63	69.18	3.201	0.001736	Dep.Eps
4:40493947:C:T	4	40493947	T	RBM47	141	33.58	10.18	13.63	53.53	3.299	0.001262	Dep.Eps
4:40495043:G:C	4	40495043	C	RBM47	141	33.58	10.18	13.63	53.53	3.299	0.001262	Dep.Eps
4:40499487:G:T	4	40499487	T	RBM47	141	33.58	10.18	13.63	53.53	3.299	0.001262	Dep.Eps
4:40503270:G:A	4	40503270	A	RBM47	141	33.58	10.18	13.63	53.53	3.299	0.001262	Dep.Eps
4:40503519:C:T	4	40503519	T	RBM47	141	33.58	10.18	13.63	53.53	3.299	0.001262	Dep.Eps
4:40504552:C:T	4	40504552	T	RBM47	141	33.58	10.18	13.63	53.53	3.299	0.001262	Dep.Eps
4:40505221:T:C	4	40505221	C	RBM47	141	33.58	10.18	13.63	53.53	3.299	0.001262	Dep.Eps
4:40506046:A:T	4	40506046	T	RBM47	141	33.58	10.18	13.63	53.53	3.299	0.001262	Dep.Eps
4:40589717:G:T	4	40589717	G	RBM47	141	9.589	3.629	2.476	16.7	2.642	0.009278	Dep.Eps
4:40593466:A:G	4	40593466	A	RBM47	141	9.789	3.613	2.709	16.87	2.71	0.007673	Dep.Eps
4:40601643:A:T	4	40601643	A	RBM47	141	10.14	3.769	2.755	17.53	2.691	0.008092	Dep.Eps
4:40602266:A:G	4	40602266	A	RBM47	141	10.14	3.769	2.755	17.53	2.691	0.008092	Dep.Eps
4:40610634:A:T	4	40610634	A	RBM47	141	9.97	3.773	2.574	17.37	2.642	0.009284	Dep.Eps
4:40613961:G:A	4	40613961	G	RBM47	141	10.46	3.759	3.09	17.83	2.782	0.006237	Dep.Eps
4:40614065:C:A	4	40614065	C	RBM47	141	10.14	3.769	2.755	17.53	2.691	0.008092	Dep.Eps
4:40619336:A:G	4	40619336	A	RBM47	141	9.732	3.676	2.527	16.94	2.647	0.009152	Dep.Eps
4:110967310:A:G	4	110967310	G	ELOVL6	141	12.48	3.699	5.231	19.73	3.374	0.0009843	Dep.Eps
4:110969585:C:T	4	110969585	T	ELOVL6	141	10.15	3.575	3.142	17.16	2.839	0.005279	Dep.Eps
4:110971489:A:G	4	110971489	G	ELOVL6	141	10.17	3.615	3.088	17.26	2.814	0.005676	Dep.Eps
4:110973665:C:T	4	110973665	T	ELOVL6	141	9.835	3.631	2.717	16.95	2.708	0.007705	Dep.Eps
4:110978498:A:G	4	110978498	G	ELOVL6	141	9.835	3.631	2.717	16.95	2.708	0.007705	Dep.Eps
4:110981940:C:A	4	110981940	A	ELOVL6	141	13.38	4.939	3.698	23.06	2.709	0.007696	Dep.Eps
4:110982227:T:C	4	110982227	C	ELOVL6	141	13.3	4.982	3.531	23.06	2.669	0.008618	Dep.Eps
4:110982248:A:G	4	110982248	G	ELOVL6	141	13.38	4.939	3.698	23.06	2.709	0.007696	Dep.Eps
4:110984714:A:T	4	110984714	T	ELOVL6	141	13.3	4.982	3.531	23.06	2.669	0.008618	Dep.Eps
4:110987507:C:T	4	110987507	T	ELOVL6	141	13.3	4.982	3.531	23.06	2.669	0.008618	Dep.Eps
4:110988287:T:C	4	110988287	C	ELOVL6	141	13.3	4.982	3.531	23.06	2.669	0.008618	Dep.Eps
4:113297229:T:C	4	113297229	C	ALPK1	141	30.95	10.25	10.86	51.04	3.019	0.00307	Dep.Eps
6:151699113:T:A	6	151699113	A	ZBTB2	141	14.66	4.905	5.045	24.27	2.989	0.003371	Dep.Eps
7:19778888:C:G	7	19778888	G	TMEM196	141	52.26	10.53	31.62	72.89	4.964	2.193e-06	Dep.Eps
10:90058637:C:A	10	90058637	C	RNLS	141	-10.79	3.975	-18.58	-2.995	-2.713	0.007591	Dep.Eps
10:90068576:C:T	10	90068576	T	RNLS	141	16.2	4.729	6.931	25.47	3.426	0.0008283	Dep.Eps
10:90068647:C:T	10	90068647	T	RNLS	141	16.25	4.887	6.671	25.83	3.325	0.001158	Dep.Eps
10:90073290:G:A	10	90073290	A	RNLS	141	16.82	4.872	7.267	26.37	3.451	0.0007594	Dep.Eps
10:90076397:C:G	10	90076397	G	RNLS	141	16.82	4.872	7.267	26.37	3.451	0.0007594	Dep.Eps
10:90080587:T:C	10	90080587	T	RNLS	141	-11.36	3.931	-19.06	-3.653	-2.889	0.004547	Dep.Eps
10:90086356:T:G	10	90086356	G	RNLS	141	16.82	4.872	7.267	26.37	3.451	0.0007594	Dep.Eps
10:90089913:T:G	10	90089913	G	RNLS	141	16.82	4.872	7.267	26.37	3.451	0.0007594	Dep.Eps
10:90093033:A:T	10	90093033	T	RNLS	141	16.82	4.872	7.267	26.37	3.451	0.0007594	Dep.Eps
10:90093472:C:T	10	90093472	C	RNLS	141	-11.42	3.877	-19.02	-3.819	-2.945	0.003848	Dep.Eps
10:90094994:C:T	10	90094994	T	RNLS	141	16.82	4.872	7.267	26.37	3.451	0.0007594	Dep.Eps
10:90096625:G:A	10	90096625	A	RNLS	141	16.82	4.872	7.267	26.37	3.451	0.0007594	Dep.Eps
10:90096642:A:T	10	90096642	T	RNLS	141	17.27	5.718	6.065	28.48	3.021	0.003055	Dep.Eps
10:90097239:A:G	10	90097239	G	RNLS	141	16.82	4.872	7.267	26.37	3.451	0.0007594	Dep.Eps
10:90101603:T:A	10	90101603	A	RNLS	141	16.82	4.872	7.267	26.37	3.451	0.0007594	Dep.Eps
10:90101723:G:A	10	90101723	A	RNLS	141	16.82	4.872	7.267	26.37	3.451	0.0007594	Dep.Eps
10:90106708:C:T	10	90106708	T	RNLS	141	16.82	4.872	7.267	26.37	3.451	0.0007594	Dep.Eps
10:90108038:A:G	10	90108038	G	RNLS	141	-12.34	4.073	-20.32	-4.355	-3.029	0.002976	Dep.Eps
10:90108719:C:T	10	90108719	T	RNLS	141	-12.33	4.141	-20.45	-4.218	-2.979	0.003473	Dep.Eps
10:90114279:T:G	10	90114279	G	RNLS	141	16.64	4.91	7.018	26.27	3.389	0.0009361	Dep.Eps
10:90116423:T:C	10	90116423	C	RNLS	141	16.64	4.91	7.018	26.27	3.389	0.0009361	Dep.Eps
10:90116871:T:C	10	90116871	C	RNLS	141	-12.34	4.073	-20.32	-4.355	-3.029	0.002976	Dep.Eps
10:90120339:G:A	10	90120339	A	RNLS	141	16.64	4.91	7.018	26.27	3.389	0.0009361	Dep.Eps
10:90133418:T:A	10	90133418	A	RNLS	141	13.19	4.308	4.745	21.63	3.061	0.002694	Dep.Eps
10:90134261:T:C	10	90134261	C	RNLS	141	12.67	4.223	4.391	20.95	3	0.003258	Dep.Eps
10:90137045:C:T	10	90137045	T	RNLS	141	13.19	4.308	4.745	21.63	3.061	0.002694	Dep.Eps
10:90140257:C:T	10	90140257	T	RNLS	141	-12.33	4.141	-20.45	-4.218	-2.979	0.003473	Dep.Eps
10:90155694:A:G	10	90155694	G	RNLS	141	16.59	4.901	6.983	26.19	3.385	0.0009505	Dep.Eps
10:90159153:A:C	10	90159153	C	RNLS	141	16.59	4.901	6.983	26.19	3.385	0.0009505	Dep.Eps
10:90161745:C:A	10	90161745	A	RNLS	141	-14.18	4.914	-23.81	-4.545	-2.885	0.004608	Dep.Eps
10:90164840:G:A	10	90164840	A	RNLS	141	-14.18	4.914	-23.81	-4.545	-2.885	0.004608	Dep.Eps
10:90166723:C:T	10	90166723	T	RNLS	141	-14.18	4.914	-23.81	-4.545	-2.885	0.004608	Dep.Eps
10:90166850:G:A	10	90166850	A	RNLS	141	-14.18	4.914	-23.81	-4.545	-2.885	0.004608	Dep.Eps
10:90168074:T:G	10	90168074	G	RNLS	141	16.59	4.901	6.983	26.19	3.385	0.0009505	Dep.Eps
10:90171908:G:A	10	90171908	A	RNLS	141	-13.71	4.352	-22.24	-5.176	-3.149	0.002045	Dep.Eps
10:90171971:T:C	10	90171971	C	RNLS	141	16.59	4.901	6.983	26.19	3.385	0.0009505	Dep.Eps
10:90183279:T:C	10	90183279	C	RNLS	141	16.59	4.901	6.983	26.19	3.385	0.0009505	Dep.Eps
10:90184916:A:G	10	90184916	G	RNLS	141	16.59	4.901	6.983	26.19	3.385	0.0009505	Dep.Eps
10:90188608:A:G	10	90188608	G	RNLS	141	-12.77	4.865	-22.31	-3.235	-2.625	0.009744	Dep.Eps
10:90189631:G:A	10	90189631	A	RNLS	141	-12.77	4.865	-22.31	-3.235	-2.625	0.009744	Dep.Eps
10:90195260:T:C	10	90195260	C	RNLS	141	-12.77	4.865	-22.31	-3.235	-2.625	0.009744	Dep.Eps
10:90196770:T:C	10	90196770	C	RNLS	141	-12.77	4.865	-22.31	-3.235	-2.625	0.009744	Dep.Eps
10:90197181:T:C	10	90197181	C	RNLS	141	16.59	4.901	6.983	26.19	3.385	0.0009505	Dep.Eps
10:90197693:G:C	10	90197693	C	RNLS	141	-12.77	4.865	-22.31	-3.235	-2.625	0.009744	Dep.Eps
10:90198801:A:G	10	90198801	G	RNLS	141	-12.77	4.865	-22.31	-3.235	-2.625	0.009744	Dep.Eps
10:90198999:T:C	10	90198999	C	RNLS	141	16.59	4.901	6.983	26.19	3.385	0.0009505	Dep.Eps
10:90199402:T:A	10	90199402	A	RNLS	141	28.15	7.488	13.47	42.82	3.759	0.00026	Dep.Eps
10:90199817:T:C	10	90199817	C	RNLS	141	16.59	4.901	6.983	26.19	3.385	0.0009505	Dep.Eps
10:90203660:T:C	10	90203660	C	RNLS	141	16.38	4.897	6.778	25.97	3.344	0.001088	Dep.Eps
10:90205124:C:T	10	90205124	T	RNLS	141	16.38	4.897	6.778	25.97	3.344	0.001088	Dep.Eps
10:90206321:C:G	10	90206321	G	RNLS	141	16.38	4.897	6.778	25.97	3.344	0.001088	Dep.Eps
10:90206616:A:T	10	90206616	T	RNLS	141	16.38	4.897	6.778	25.97	3.344	0.001088	Dep.Eps
10:90207547:G:A	10	90207547	A	RNLS	141	16.38	4.897	6.778	25.97	3.344	0.001088	Dep.Eps
10:90213213:C:A	10	90213213	A	RNLS	141	16.38	4.897	6.778	25.97	3.344	0.001088	Dep.Eps
10:90216244:C:G	10	90216244	G	RNLS	141	16.38	4.897	6.778	25.97	3.344	0.001088	Dep.Eps
10:90223879:T:C	10	90223879	C	RNLS	141	17.52	4.73	8.246	26.79	3.703	0.0003171	Dep.Eps
10:90230363:T:C	10	90230363	C	RNLS	141	16.67	4.75	7.356	25.98	3.509	0.0006253	Dep.Eps
10:90232227:A:G	10	90232227	G	RNLS	141	15.12	4.561	6.179	24.06	3.315	0.001198	Dep.Eps
10:90245306:T:A	10	90245306	A	RNLS	141	14.82	4.732	5.549	24.1	3.133	0.002156	Dep.Eps
10:90250920:G:C	10	90250920	C	RNLS	141	14.82	4.732	5.549	24.1	3.133	0.002156	Dep.Eps
10:90254358:T:C	10	90254358	C	RNLS	141	14.82	4.732	5.549	24.1	3.133	0.002156	Dep.Eps
10:90256541:T:C	10	90256541	C	RNLS	141	14.82	4.732	5.549	24.1	3.133	0.002156	Dep.Eps
10:90259437:A:C	10	90259437	C	RNLS	141	14.82	4.732	5.549	24.1	3.133	0.002156	Dep.Eps
10:90265464:C:T	10	90265464	T	RNLS	141	14.82	4.732	5.549	24.1	3.133	0.002156	Dep.Eps
12:32592907:T:C	12	32592907	C	FGD4	141	21.74	8.216	5.64	37.85	2.646	0.009172	Dep.Eps
12:32633777:G:T	12	32633777	T	FGD4	141	24.2	7.981	8.558	39.84	3.032	0.002948	Dep.Eps
12:32680162:T:C	12	32680162	C	FGD4	141	46.21	13.15	20.44	71.98	3.515	0.0006119	Dep.Eps
12:32713532:C:T	12	32713532	C	FGD4	141	11.12	4.126	3.036	19.21	2.696	0.007983	Dep.Eps
16:10260980:G:C	16	10260980	C	GRIN2A	141	-12.99	4.483	-21.78	-4.207	-2.898	0.004424	Dep.Eps
16:10261308:C:G	16	10261308	G	GRIN2A	141	-12.99	4.483	-21.78	-4.207	-2.898	0.004424	Dep.Eps
16:10263445:C:T	16	10263445	T	GRIN2A	141	-14.92	4.565	-23.87	-5.975	-3.269	0.001393	Dep.Eps
16:10263950:A:T	16	10263950	T	GRIN2A	141	-14.92	4.565	-23.87	-5.975	-3.269	0.001393	Dep.Eps
16:10267358:G:C	16	10267358	C	GRIN2A	141	-12.99	4.483	-21.78	-4.207	-2.898	0.004424	Dep.Eps
16:10271164:C:A	16	10271164	A	GRIN2A	141	-12.13	4.427	-20.81	-3.454	-2.74	0.007035	Dep.Eps
20:45286427:C:G	20	45286427	C	SLC13A3	141	11.67	3.342	5.124	18.22	3.493	0.0006588	Dep.Eps
20:45288246:G:A	20	45288246	G	SLC13A3	141	9.557	3.347	2.998	16.12	2.856	0.005022	Dep.Eps
SNP.ID	CHR	BP	A1	Gene	N	BETA	SE	L95	U95	STAT	P	Pheno
4:113302639:G:A	4	113302639	A	ALPK1	153	10.96	0.891	1.912	62.84	2.687	0.007204	Alcohol
4:113302950:A:G	4	113302950	G	ALPK1	153	10.96	0.891	1.912	62.84	2.687	0.007204	Alcohol
9:15218947:C:A	9	15218947	A	TTC39B	153	31.9	1.311	2.445	416.3	2.642	0.00824	Alcohol
12:32701877:A:G	12	32701877	G	FGD4	153	7.414	0.7732	1.629	33.75	2.591	0.009566	Alcohol
16:10114640:T:G	16	10114640	G	GRIN2A	153	30.59	1.282	2.481	377.1	2.669	0.007605	Alcohol
17:76026618:T:C	17	76026618	C	TNRC6C	153	41.86	1.372	2.842	616.6	2.721	0.006507	Alcohol
17:76079408:T:C	17	76079408	C	TNRC6C	153	51.24	1.261	4.325	607.1	3.121	0.001803	Alcohol
1:34398141:C:T	1	34398141	T	CSMD2	115	0.092	0.9216	0.01511	0.5601	-2.589	0.009628	Psychosis
1:225096788:T:C	1	225096788	C	DNAH14	115	1.932e+25	21.05	23150000	1.612e+43	2.765	0.005686	Psychosis
1:225099784:T:A	1	225099784	A	DNAH14	115	1.932e+25	21.05	23150000	1.612e+43	2.765	0.005686	Psychosis
1:225103616:A:G	1	225103616	G	DNAH14	115	1.932e+25	21.05	23150000	1.612e+43	2.765	0.005686	Psychosis
1:225105799:C:T	1	225105799	T	DNAH14	115	1.932e+25	21.05	23150000	1.612e+43	2.765	0.005686	Psychosis
1:225107721:G:T	1	225107721	T	DNAH14	115	1.932e+25	21.05	23150000	1.612e+43	2.765	0.005686	Psychosis
1:225107752:C:T	1	225107752	T	DNAH14	115	1.932e+25	21.05	23150000	1.612e+43	2.765	0.005686	Psychosis
1:225108346:G:A	1	225108346	A	DNAH14	115	1.932e+25	21.05	23150000	1.612e+43	2.765	0.005686	Psychosis
1:225109472:T:A	1	225109472	A	DNAH14	115	1.932e+25	21.05	23150000	1.612e+43	2.765	0.005686	Psychosis
1:225110164:C:T	1	225110164	T	DNAH14	115	1.932e+25	21.05	23150000	1.612e+43	2.765	0.005686	Psychosis
1:225110265:C:T	1	225110265	T	DNAH14	115	1.932e+25	21.05	23150000	1.612e+43	2.765	0.005686	Psychosis
1:225112273:A:T	1	225112273	T	DNAH14	115	1.932e+25	21.05	23150000	1.612e+43	2.765	0.005686	Psychosis
1:225112779:T:C	1	225112779	C	DNAH14	115	1.932e+25	21.05	23150000	1.612e+43	2.765	0.005686	Psychosis
1:225113170:T:C	1	225113170	C	DNAH14	115	1.932e+25	21.05	23150000	1.612e+43	2.765	0.005686	Psychosis
1:225113324:A:G	1	225113324	G	DNAH14	115	1.932e+25	21.05	23150000	1.612e+43	2.765	0.005686	Psychosis
1:225115420:G:A	1	225115420	A	DNAH14	115	1.932e+25	21.05	23150000	1.612e+43	2.765	0.005686	Psychosis
1:225115506:C:A	1	225115506	A	DNAH14	115	1.932e+25	21.05	23150000	1.612e+43	2.765	0.005686	Psychosis
1:225119141:C:T	1	225119141	T	DNAH14	115	1.932e+25	21.05	23150000	1.612e+43	2.765	0.005686	Psychosis
1:225121552:G:A	1	225121552	A	DNAH14	115	1.932e+25	21.05	23150000	1.612e+43	2.765	0.005686	Psychosis
1:225124493:C:T	1	225124493	T	DNAH14	115	1.932e+25	21.05	23150000	1.612e+43	2.765	0.005686	Psychosis
1:225124806:C:T	1	225124806	T	DNAH14	115	1.932e+25	21.05	23150000	1.612e+43	2.765	0.005686	Psychosis
1:225125082:C:T	1	225125082	T	DNAH14	115	1.932e+25	21.05	23150000	1.612e+43	2.765	0.005686	Psychosis
1:225125400:C:A	1	225125400	A	DNAH14	115	1.932e+25	21.05	23150000	1.612e+43	2.765	0.005686	Psychosis
1:225125878:C:A	1	225125878	A	DNAH14	115	1.932e+25	21.05	23150000	1.612e+43	2.765	0.005686	Psychosis
1:225127143:T:C	1	225127143	C	DNAH14	115	1.932e+25	21.05	23150000	1.612e+43	2.765	0.005686	Psychosis
1:225127391:C:A	1	225127391	A	DNAH14	115	1.932e+25	21.05	23150000	1.612e+43	2.765	0.005686	Psychosis
1:225129324:C:T	1	225129324	T	DNAH14	115	1.932e+25	21.05	23150000	1.612e+43	2.765	0.005686	Psychosis
1:225129587:A:C	1	225129587	C	DNAH14	115	1.932e+25	21.05	23150000	1.612e+43	2.765	0.005686	Psychosis
1:225130815:G:A	1	225130815	A	DNAH14	115	1.932e+25	21.05	23150000	1.612e+43	2.765	0.005686	Psychosis
1:225132890:A:G	1	225132890	G	DNAH14	115	1.932e+25	21.05	23150000	1.612e+43	2.765	0.005686	Psychosis
1:225133035:G:T	1	225133035	T	DNAH14	115	1.932e+25	21.05	23150000	1.612e+43	2.765	0.005686	Psychosis
1:225133816:C:G	1	225133816	G	DNAH14	115	1.932e+25	21.05	23150000	1.612e+43	2.765	0.005686	Psychosis
1:225133900:G:A	1	225133900	A	DNAH14	115	1.932e+25	21.05	23150000	1.612e+43	2.765	0.005686	Psychosis
1:225133901:C:A	1	225133901	A	DNAH14	115	1.932e+25	21.05	23150000	1.612e+43	2.765	0.005686	Psychosis
1:225134048:A:G	1	225134048	G	DNAH14	115	1.932e+25	21.05	23150000	1.612e+43	2.765	0.005686	Psychosis
1:225134582:G:C	1	225134582	C	DNAH14	115	1.932e+25	21.05	23150000	1.612e+43	2.765	0.005686	Psychosis
1:225137627:T:C	1	225137627	C	DNAH14	115	1.932e+25	21.05	23150000	1.612e+43	2.765	0.005686	Psychosis
1:225138553:G:T	1	225138553	T	DNAH14	115	1.932e+25	21.05	23150000	1.612e+43	2.765	0.005686	Psychosis
1:225138835:T:C	1	225138835	C	DNAH14	115	1.932e+25	21.05	23150000	1.612e+43	2.765	0.005686	Psychosis
1:225139542:A:G	1	225139542	G	DNAH14	115	1.932e+25	21.05	23150000	1.612e+43	2.765	0.005686	Psychosis
1:225141533:G:C	1	225141533	C	DNAH14	115	1.932e+25	21.05	23150000	1.612e+43	2.765	0.005686	Psychosis
1:225143097:T:C	1	225143097	C	DNAH14	115	1.932e+25	21.05	23150000	1.612e+43	2.765	0.005686	Psychosis
1:225143266:G:A	1	225143266	A	DNAH14	115	1.932e+25	21.05	23150000	1.612e+43	2.765	0.005686	Psychosis
1:225143662:C:T	1	225143662	T	DNAH14	115	1.932e+25	21.05	23150000	1.612e+43	2.765	0.005686	Psychosis
1:225144020:G:A	1	225144020	A	DNAH14	115	1.932e+25	21.05	23150000	1.612e+43	2.765	0.005686	Psychosis
1:225147164:C:T	1	225147164	T	DNAH14	115	1.932e+25	21.05	23150000	1.612e+43	2.765	0.005686	Psychosis
1:225147240:A:G	1	225147240	G	DNAH14	115	1.932e+25	21.05	23150000	1.612e+43	2.765	0.005686	Psychosis
1:225150441:C:T	1	225150441	T	DNAH14	115	1.932e+25	21.05	23150000	1.612e+43	2.765	0.005686	Psychosis
1:225154586:A:G	1	225154586	G	DNAH14	115	1.932e+25	21.05	23150000	1.612e+43	2.765	0.005686	Psychosis
1:225154636:A:G	1	225154636	G	DNAH14	115	1.932e+25	21.05	23150000	1.612e+43	2.765	0.005686	Psychosis
1:225156135:A:G	1	225156135	G	DNAH14	115	1.932e+25	21.05	23150000	1.612e+43	2.765	0.005686	Psychosis
1:225156260:A:G	1	225156260	G	DNAH14	115	1.932e+25	21.05	23150000	1.612e+43	2.765	0.005686	Psychosis
1:225156655:C:T	1	225156655	T	DNAH14	115	1.932e+25	21.05	23150000	1.612e+43	2.765	0.005686	Psychosis
1:225156712:C:T	1	225156712	T	DNAH14	115	1.932e+25	21.05	23150000	1.612e+43	2.765	0.005686	Psychosis
1:225157350:C:T	1	225157350	T	DNAH14	115	1.932e+25	21.05	23150000	1.612e+43	2.765	0.005686	Psychosis
1:225158067:T:A	1	225158067	A	DNAH14	115	1.932e+25	21.05	23150000	1.612e+43	2.765	0.005686	Psychosis
1:225158076:T:A	1	225158076	A	DNAH14	115	1.932e+25	21.05	23150000	1.612e+43	2.765	0.005686	Psychosis
1:225158346:C:G	1	225158346	G	DNAH14	115	1.932e+25	21.05	23150000	1.612e+43	2.765	0.005686	Psychosis
1:225158464:G:T	1	225158464	T	DNAH14	115	1.932e+25	21.05	23150000	1.612e+43	2.765	0.005686	Psychosis
1:225158728:T:A	1	225158728	A	DNAH14	115	1.932e+25	21.05	23150000	1.612e+43	2.765	0.005686	Psychosis
1:225159350:A:G	1	225159350	G	DNAH14	115	1.932e+25	21.05	23150000	1.612e+43	2.765	0.005686	Psychosis
1:225159585:A:T	1	225159585	T	DNAH14	115	1.932e+25	21.05	23150000	1.612e+43	2.765	0.005686	Psychosis
1:225160166:T:C	1	225160166	C	DNAH14	115	1.932e+25	21.05	23150000	1.612e+43	2.765	0.005686	Psychosis
1:225160328:T:C	1	225160328	C	DNAH14	115	1.932e+25	21.05	23150000	1.612e+43	2.765	0.005686	Psychosis
1:225161510:C:T	1	225161510	T	DNAH14	115	1.932e+25	21.05	23150000	1.612e+43	2.765	0.005686	Psychosis
1:225162173:C:G	1	225162173	G	DNAH14	115	1.932e+25	21.05	23150000	1.612e+43	2.765	0.005686	Psychosis
1:225162323:G:T	1	225162323	T	DNAH14	115	1.932e+25	21.05	23150000	1.612e+43	2.765	0.005686	Psychosis
1:225162389:C:A	1	225162389	A	DNAH14	115	1.932e+25	21.05	23150000	1.612e+43	2.765	0.005686	Psychosis
1:225165252:C:G	1	225165252	G	DNAH14	115	1.932e+25	21.05	23150000	1.612e+43	2.765	0.005686	Psychosis
1:225165397:A:G	1	225165397	G	DNAH14	115	1.932e+25	21.05	23150000	1.612e+43	2.765	0.005686	Psychosis
1:225166268:G:C	1	225166268	C	DNAH14	115	1.932e+25	21.05	23150000	1.612e+43	2.765	0.005686	Psychosis
1:225167009:T:G	1	225167009	G	DNAH14	115	1.932e+25	21.05	23150000	1.612e+43	2.765	0.005686	Psychosis
1:225167685:C:G	1	225167685	G	DNAH14	115	1.932e+25	21.05	23150000	1.612e+43	2.765	0.005686	Psychosis
1:225169640:A:G	1	225169640	G	DNAH14	115	1.932e+25	21.05	23150000	1.612e+43	2.765	0.005686	Psychosis
1:225169969:T:C	1	225169969	C	DNAH14	115	1.932e+25	21.05	23150000	1.612e+43	2.765	0.005686	Psychosis
1:225170087:T:A	1	225170087	A	DNAH14	115	1.932e+25	21.05	23150000	1.612e+43	2.765	0.005686	Psychosis
1:225171161:A:G	1	225171161	G	DNAH14	115	1.932e+25	21.05	23150000	1.612e+43	2.765	0.005686	Psychosis
1:225172451:A:G	1	225172451	G	DNAH14	115	1.932e+25	21.05	23150000	1.612e+43	2.765	0.005686	Psychosis
1:225174565:C:T	1	225174565	T	DNAH14	115	1.932e+25	21.05	23150000	1.612e+43	2.765	0.005686	Psychosis
1:225175028:T:C	1	225175028	C	DNAH14	115	1.932e+25	21.05	23150000	1.612e+43	2.765	0.005686	Psychosis
1:225175523:T:G	1	225175523	G	DNAH14	115	1.932e+25	21.05	23150000	1.612e+43	2.765	0.005686	Psychosis
1:225176283:C:T	1	225176283	T	DNAH14	115	1.932e+25	21.05	23150000	1.612e+43	2.765	0.005686	Psychosis
1:225177567:G:T	1	225177567	T	DNAH14	115	1.932e+25	21.05	23150000	1.612e+43	2.765	0.005686	Psychosis
1:225179750:C:T	1	225179750	T	DNAH14	115	1.932e+25	21.05	23150000	1.612e+43	2.765	0.005686	Psychosis
1:225179823:T:A	1	225179823	A	DNAH14	115	1.932e+25	21.05	23150000	1.612e+43	2.765	0.005686	Psychosis
1:225179906:A:G	1	225179906	G	DNAH14	115	1.932e+25	21.05	23150000	1.612e+43	2.765	0.005686	Psychosis
1:225179990:T:G	1	225179990	G	DNAH14	115	1.932e+25	21.05	23150000	1.612e+43	2.765	0.005686	Psychosis
1:225180827:C:T	1	225180827	T	DNAH14	115	1.932e+25	21.05	23150000	1.612e+43	2.765	0.005686	Psychosis
1:225182076:A:G	1	225182076	G	DNAH14	115	1.932e+25	21.05	23150000	1.612e+43	2.765	0.005686	Psychosis
1:225183366:T:G	1	225183366	G	DNAH14	115	1.932e+25	21.05	23150000	1.612e+43	2.765	0.005686	Psychosis
1:225184353:C:T	1	225184353	T	DNAH14	115	1.932e+25	21.05	23150000	1.612e+43	2.765	0.005686	Psychosis
1:225184597:G:A	1	225184597	A	DNAH14	115	1.932e+25	21.05	23150000	1.612e+43	2.765	0.005686	Psychosis
1:225185598:A:G	1	225185598	G	DNAH14	115	1.932e+25	21.05	23150000	1.612e+43	2.765	0.005686	Psychosis
1:225186127:C:T	1	225186127	T	DNAH14	115	1.932e+25	21.05	23150000	1.612e+43	2.765	0.005686	Psychosis
1:225187158:C:T	1	225187158	T	DNAH14	115	1.932e+25	21.05	23150000	1.612e+43	2.765	0.005686	Psychosis
1:225187400:A:G	1	225187400	G	DNAH14	115	1.932e+25	21.05	23150000	1.612e+43	2.765	0.005686	Psychosis
1:225187973:G:A	1	225187973	A	DNAH14	115	1.932e+25	21.05	23150000	1.612e+43	2.765	0.005686	Psychosis
1:225188066:T:C	1	225188066	C	DNAH14	115	1.932e+25	21.05	23150000	1.612e+43	2.765	0.005686	Psychosis
1:225190960:G:T	1	225190960	T	DNAH14	115	1.932e+25	21.05	23150000	1.612e+43	2.765	0.005686	Psychosis
1:225191573:A:G	1	225191573	G	DNAH14	115	1.932e+25	21.05	23150000	1.612e+43	2.765	0.005686	Psychosis
1:225191689:A:G	1	225191689	G	DNAH14	115	1.932e+25	21.05	23150000	1.612e+43	2.765	0.005686	Psychosis
1:225191706:T:C	1	225191706	C	DNAH14	115	1.932e+25	21.05	23150000	1.612e+43	2.765	0.005686	Psychosis
1:225192900:G:A	1	225192900	A	DNAH14	115	1.932e+25	21.05	23150000	1.612e+43	2.765	0.005686	Psychosis
1:225193147:G:A	1	225193147	A	DNAH14	115	1.932e+25	21.05	23150000	1.612e+43	2.765	0.005686	Psychosis
1:225193186:T:G	1	225193186	G	DNAH14	115	1.932e+25	21.05	23150000	1.612e+43	2.765	0.005686	Psychosis
1:225193338:A:G	1	225193338	G	DNAH14	115	1.932e+25	21.05	23150000	1.612e+43	2.765	0.005686	Psychosis
1:225193718:T:G	1	225193718	G	DNAH14	115	1.932e+25	21.05	23150000	1.612e+43	2.765	0.005686	Psychosis
1:225194709:C:T	1	225194709	C	DNAH14	115	1.932e+25	21.05	23150000	1.612e+43	2.765	0.005686	Psychosis
1:225195907:G:A	1	225195907	A	DNAH14	115	1.932e+25	21.05	23150000	1.612e+43	2.765	0.005686	Psychosis
1:225195988:G:A	1	225195988	A	DNAH14	115	1.932e+25	21.05	23150000	1.612e+43	2.765	0.005686	Psychosis
1:225196185:C:A	1	225196185	A	DNAH14	115	1.932e+25	21.05	23150000	1.612e+43	2.765	0.005686	Psychosis
1:225196259:G:A	1	225196259	A	DNAH14	115	1.932e+25	21.05	23150000	1.612e+43	2.765	0.005686	Psychosis
1:225197059:A:G	1	225197059	G	DNAH14	115	1.932e+25	21.05	23150000	1.612e+43	2.765	0.005686	Psychosis
1:225197395:G:A	1	225197395	A	DNAH14	115	1.932e+25	21.05	23150000	1.612e+43	2.765	0.005686	Psychosis
1:225197754:T:A	1	225197754	A	DNAH14	115	1.932e+25	21.05	23150000	1.612e+43	2.765	0.005686	Psychosis
1:225199406:T:A	1	225199406	A	DNAH14	115	1.932e+25	21.05	23150000	1.612e+43	2.765	0.005686	Psychosis
1:225199745:T:C	1	225199745	T	DNAH14	115	1.932e+25	21.05	23150000	1.612e+43	2.765	0.005686	Psychosis
1:225200471:G:A	1	225200471	A	DNAH14	115	1.932e+25	21.05	23150000	1.612e+43	2.765	0.005686	Psychosis
1:225200511:G:A	1	225200511	G	DNAH14	115	1.932e+25	21.05	23150000	1.612e+43	2.765	0.005686	Psychosis
1:225201642:A:C	1	225201642	C	DNAH14	115	1.932e+25	21.05	23150000	1.612e+43	2.765	0.005686	Psychosis
1:225201865:G:A	1	225201865	A	DNAH14	115	1.932e+25	21.05	23150000	1.612e+43	2.765	0.005686	Psychosis
1:225203151:G:A	1	225203151	A	DNAH14	115	1.932e+25	21.05	23150000	1.612e+43	2.765	0.005686	Psychosis
1:225203717:T:C	1	225203717	C	DNAH14	115	1.932e+25	21.05	23150000	1.612e+43	2.765	0.005686	Psychosis
1:225203851:C:T	1	225203851	T	DNAH14	115	1.932e+25	21.05	23150000	1.612e+43	2.765	0.005686	Psychosis
1:225203897:A:G	1	225203897	G	DNAH14	115	1.932e+25	21.05	23150000	1.612e+43	2.765	0.005686	Psychosis
1:225206263:T:G	1	225206263	G	DNAH14	115	1.932e+25	21.05	23150000	1.612e+43	2.765	0.005686	Psychosis
1:225206826:A:G	1	225206826	A	DNAH14	115	1.932e+25	21.05	23150000	1.612e+43	2.765	0.005686	Psychosis
1:225207590:A:G	1	225207590	G	DNAH14	115	1.932e+25	21.05	23150000	1.612e+43	2.765	0.005686	Psychosis
1:225208515:G:A	1	225208515	A	DNAH14	115	1.932e+25	21.05	23150000	1.612e+43	2.765	0.005686	Psychosis
1:225209449:T:G	1	225209449	T	DNAH14	115	1.932e+25	21.05	23150000	1.612e+43	2.765	0.005686	Psychosis
1:225210705:A:G	1	225210705	A	DNAH14	115	1.932e+25	21.05	23150000	1.612e+43	2.765	0.005686	Psychosis
1:225211031:T:A	1	225211031	T	DNAH14	115	1.932e+25	21.05	23150000	1.612e+43	2.765	0.005686	Psychosis
1:225211263:C:A	1	225211263	A	DNAH14	115	1.932e+25	21.05	23150000	1.612e+43	2.765	0.005686	Psychosis
1:225211684:G:A	1	225211684	G	DNAH14	115	1.932e+25	21.05	23150000	1.612e+43	2.765	0.005686	Psychosis
1:225212040:T:A	1	225212040	T	DNAH14	115	1.932e+25	21.05	23150000	1.612e+43	2.765	0.005686	Psychosis
1:225213845:T:C	1	225213845	C	DNAH14	115	1.932e+25	21.05	23150000	1.612e+43	2.765	0.005686	Psychosis
1:225216506:C:T	1	225216506	C	DNAH14	115	1.932e+25	21.05	23150000	1.612e+43	2.765	0.005686	Psychosis
1:225216824:T:G	1	225216824	G	DNAH14	115	1.932e+25	21.05	23150000	1.612e+43	2.765	0.005686	Psychosis
1:225217265:A:G	1	225217265	A	DNAH14	115	1.932e+25	21.05	23150000	1.612e+43	2.765	0.005686	Psychosis
1:225217943:T:C	1	225217943	T	DNAH14	115	1.932e+25	21.05	23150000	1.612e+43	2.765	0.005686	Psychosis
1:225218974:C:T	1	225218974	T	DNAH14	115	1.932e+25	21.05	23150000	1.612e+43	2.765	0.005686	Psychosis
1:225219628:T:C	1	225219628	C	DNAH14	115	1.932e+25	21.05	23150000	1.612e+43	2.765	0.005686	Psychosis
1:225220911:G:A	1	225220911	G	DNAH14	115	1.932e+25	21.05	23150000	1.612e+43	2.765	0.005686	Psychosis
1:225221324:T:C	1	225221324	T	DNAH14	115	1.932e+25	21.05	23150000	1.612e+43	2.765	0.005686	Psychosis
1:225222130:T:C	1	225222130	C	DNAH14	115	1.932e+25	21.05	23150000	1.612e+43	2.765	0.005686	Psychosis
1:225223384:T:A	1	225223384	A	DNAH14	115	1.932e+25	21.05	23150000	1.612e+43	2.765	0.005686	Psychosis
1:225224046:C:A	1	225224046	C	DNAH14	115	1.932e+25	21.05	23150000	1.612e+43	2.765	0.005686	Psychosis
1:225226129:G:T	1	225226129	G	DNAH14	115	1.932e+25	21.05	23150000	1.612e+43	2.765	0.005686	Psychosis
1:225226167:A:G	1	225226167	A	DNAH14	115	1.932e+25	21.05	23150000	1.612e+43	2.765	0.005686	Psychosis
1:225229089:C:T	1	225229089	C	DNAH14	115	1.932e+25	21.05	23150000	1.612e+43	2.765	0.005686	Psychosis
1:225229104:A:G	1	225229104	G	DNAH14	115	1.932e+25	21.05	23150000	1.612e+43	2.765	0.005686	Psychosis
1:225229566:G:A	1	225229566	A	DNAH14	115	1.932e+25	21.05	23150000	1.612e+43	2.765	0.005686	Psychosis
1:225230608:C:T	1	225230608	C	DNAH14	115	1.932e+25	21.05	23150000	1.612e+43	2.765	0.005686	Psychosis
1:225233076:A:G	1	225233076	A	DNAH14	115	1.932e+25	21.05	23150000	1.612e+43	2.765	0.005686	Psychosis
1:225233746:T:G	1	225233746	G	DNAH14	115	1.932e+25	21.05	23150000	1.612e+43	2.765	0.005686	Psychosis
1:225234522:T:C	1	225234522	C	DNAH14	115	1.932e+25	21.05	23150000	1.612e+43	2.765	0.005686	Psychosis
1:225234860:A:G	1	225234860	G	DNAH14	115	1.932e+25	21.05	23150000	1.612e+43	2.765	0.005686	Psychosis
1:225235080:A:G	1	225235080	A	DNAH14	115	1.932e+25	21.05	23150000	1.612e+43	2.765	0.005686	Psychosis
1:225236250:A:G	1	225236250	G	DNAH14	115	1.932e+25	21.05	23150000	1.612e+43	2.765	0.005686	Psychosis
1:225237850:A:C	1	225237850	A	DNAH14	115	1.932e+25	21.05	23150000	1.612e+43	2.765	0.005686	Psychosis
1:225238468:G:A	1	225238468	A	DNAH14	115	1.932e+25	21.05	23150000	1.612e+43	2.765	0.005686	Psychosis
1:225240110:A:G	1	225240110	G	DNAH14	115	1.932e+25	21.05	23150000	1.612e+43	2.765	0.005686	Psychosis
1:225240224:T:G	1	225240224	T	DNAH14	115	1.932e+25	21.05	23150000	1.612e+43	2.765	0.005686	Psychosis
1:225243611:C:T	1	225243611	T	DNAH14	115	1.932e+25	21.05	23150000	1.612e+43	2.765	0.005686	Psychosis
1:225243718:A:C	1	225243718	C	DNAH14	115	1.932e+25	21.05	23150000	1.612e+43	2.765	0.005686	Psychosis
1:225244305:C:G	1	225244305	G	DNAH14	115	1.932e+25	21.05	23150000	1.612e+43	2.765	0.005686	Psychosis
1:225245013:G:A	1	225245013	G	DNAH14	115	1.932e+25	21.05	23150000	1.612e+43	2.765	0.005686	Psychosis
1:225248982:A:G	1	225248982	G	DNAH14	115	1.932e+25	21.05	23150000	1.612e+43	2.765	0.005686	Psychosis
1:225249020:G:A	1	225249020	A	DNAH14	115	1.932e+25	21.05	23150000	1.612e+43	2.765	0.005686	Psychosis
1:225249593:G:C	1	225249593	C	DNAH14	115	1.932e+25	21.05	23150000	1.612e+43	2.765	0.005686	Psychosis
1:225249933:G:T	1	225249933	G	DNAH14	115	1.932e+25	21.05	23150000	1.612e+43	2.765	0.005686	Psychosis
1:225251166:C:T	1	225251166	C	DNAH14	115	1.932e+25	21.05	23150000	1.612e+43	2.765	0.005686	Psychosis
1:225252377:A:G	1	225252377	G	DNAH14	115	1.932e+25	21.05	23150000	1.612e+43	2.765	0.005686	Psychosis
1:225252632:T:C	1	225252632	C	DNAH14	115	1.932e+25	21.05	23150000	1.612e+43	2.765	0.005686	Psychosis
1:225252881:T:C	1	225252881	T	DNAH14	115	1.932e+25	21.05	23150000	1.612e+43	2.765	0.005686	Psychosis
1:225253137:A:C	1	225253137	C	DNAH14	115	1.932e+25	21.05	23150000	1.612e+43	2.765	0.005686	Psychosis
1:225254456:T:C	1	225254456	C	DNAH14	115	1.932e+25	21.05	23150000	1.612e+43	2.765	0.005686	Psychosis
1:225256842:C:A	1	225256842	C	DNAH14	115	1.932e+25	21.05	23150000	1.612e+43	2.765	0.005686	Psychosis
1:225257393:G:A	1	225257393	G	DNAH14	115	1.932e+25	21.05	23150000	1.612e+43	2.765	0.005686	Psychosis
1:225257630:G:A	1	225257630	G	DNAH14	115	1.932e+25	21.05	23150000	1.612e+43	2.765	0.005686	Psychosis
1:225257752:A:G	1	225257752	A	DNAH14	115	1.932e+25	21.05	23150000	1.612e+43	2.765	0.005686	Psychosis
1:225258748:C:A	1	225258748	C	DNAH14	115	1.932e+25	21.05	23150000	1.612e+43	2.765	0.005686	Psychosis
1:225258876:G:A	1	225258876	G	DNAH14	115	1.932e+25	21.05	23150000	1.612e+43	2.765	0.005686	Psychosis
1:225259118:C:T	1	225259118	C	DNAH14	115	1.932e+25	21.05	23150000	1.612e+43	2.765	0.005686	Psychosis
1:225259233:G:A	1	225259233	G	DNAH14	115	1.932e+25	21.05	23150000	1.612e+43	2.765	0.005686	Psychosis
1:225259266:G:T	1	225259266	G	DNAH14	115	1.932e+25	21.05	23150000	1.612e+43	2.765	0.005686	Psychosis
1:225259979:C:A	1	225259979	C	DNAH14	115	1.932e+25	21.05	23150000	1.612e+43	2.765	0.005686	Psychosis
1:225260147:A:T	1	225260147	A	DNAH14	115	1.932e+25	21.05	23150000	1.612e+43	2.765	0.005686	Psychosis
1:225261359:A:G	1	225261359	A	DNAH14	115	1.932e+25	21.05	23150000	1.612e+43	2.765	0.005686	Psychosis
1:225262007:A:G	1	225262007	A	DNAH14	115	1.932e+25	21.05	23150000	1.612e+43	2.765	0.005686	Psychosis
1:225262479:G:A	1	225262479	G	DNAH14	115	1.932e+25	21.05	23150000	1.612e+43	2.765	0.005686	Psychosis
1:225263364:A:G	1	225263364	A	DNAH14	115	1.932e+25	21.05	23150000	1.612e+43	2.765	0.005686	Psychosis
1:225263929:G:A	1	225263929	G	DNAH14	115	1.932e+25	21.05	23150000	1.612e+43	2.765	0.005686	Psychosis
1:225264083:T:C	1	225264083	T	DNAH14	115	1.932e+25	21.05	23150000	1.612e+43	2.765	0.005686	Psychosis
1:225264686:T:C	1	225264686	T	DNAH14	115	1.932e+25	21.05	23150000	1.612e+43	2.765	0.005686	Psychosis
1:225264727:A:G	1	225264727	A	DNAH14	115	1.932e+25	21.05	23150000	1.612e+43	2.765	0.005686	Psychosis
1:225265320:G:A	1	225265320	G	DNAH14	115	1.932e+25	21.05	23150000	1.612e+43	2.765	0.005686	Psychosis
1:225265832:C:A	1	225265832	C	DNAH14	115	1.932e+25	21.05	23150000	1.612e+43	2.765	0.005686	Psychosis
1:225266193:A:G	1	225266193	A	DNAH14	115	1.932e+25	21.05	23150000	1.612e+43	2.765	0.005686	Psychosis
1:225266966:C:G	1	225266966	C	DNAH14	115	1.932e+25	21.05	23150000	1.612e+43	2.765	0.005686	Psychosis
1:225268343:A:G	1	225268343	A	DNAH14	115	1.932e+25	21.05	23150000	1.612e+43	2.765	0.005686	Psychosis
1:225268346:G:A	1	225268346	G	DNAH14	115	1.932e+25	21.05	23150000	1.612e+43	2.765	0.005686	Psychosis
1:225269055:T:G	1	225269055	T	DNAH14	115	1.932e+25	21.05	23150000	1.612e+43	2.765	0.005686	Psychosis
1:225269070:T:A	1	225269070	T	DNAH14	115	1.932e+25	21.05	23150000	1.612e+43	2.765	0.005686	Psychosis
1:225270022:T:C	1	225270022	T	DNAH14	115	1.932e+25	21.05	23150000	1.612e+43	2.765	0.005686	Psychosis
1:225272066:G:A	1	225272066	G	DNAH14	115	1.932e+25	21.05	23150000	1.612e+43	2.765	0.005686	Psychosis
1:225272725:C:G	1	225272725	C	DNAH14	115	1.932e+25	21.05	23150000	1.612e+43	2.765	0.005686	Psychosis
1:225273248:G:T	1	225273248	G	DNAH14	115	1.932e+25	21.05	23150000	1.612e+43	2.765	0.005686	Psychosis
1:225273633:T:A	1	225273633	T	DNAH14	115	1.932e+25	21.05	23150000	1.612e+43	2.765	0.005686	Psychosis
1:225273794:A:T	1	225273794	A	DNAH14	115	1.932e+25	21.05	23150000	1.612e+43	2.765	0.005686	Psychosis
1:225274131:C:T	1	225274131	C	DNAH14	115	1.932e+25	21.05	23150000	1.612e+43	2.765	0.005686	Psychosis
1:225275262:T:A	1	225275262	T	DNAH14	115	1.932e+25	21.05	23150000	1.612e+43	2.765	0.005686	Psychosis
1:225275824:A:G	1	225275824	A	DNAH14	115	1.932e+25	21.05	23150000	1.612e+43	2.765	0.005686	Psychosis
1:225276142:C:T	1	225276142	C	DNAH14	115	1.932e+25	21.05	23150000	1.612e+43	2.765	0.005686	Psychosis
1:225276617:T:A	1	225276617	T	DNAH14	115	1.932e+25	21.05	23150000	1.612e+43	2.765	0.005686	Psychosis
1:225276948:C:A	1	225276948	C	DNAH14	115	1.932e+25	21.05	23150000	1.612e+43	2.765	0.005686	Psychosis
1:225277876:A:G	1	225277876	G	DNAH14	115	1.932e+25	21.05	23150000	1.612e+43	2.765	0.005686	Psychosis
1:225278859:A:G	1	225278859	G	DNAH14	115	1.932e+25	21.05	23150000	1.612e+43	2.765	0.005686	Psychosis
1:225279474:C:T	1	225279474	T	DNAH14	115	1.932e+25	21.05	23150000	1.612e+43	2.765	0.005686	Psychosis
1:225279721:T:C	1	225279721	C	DNAH14	115	1.932e+25	21.05	23150000	1.612e+43	2.765	0.005686	Psychosis
1:225282181:G:A	1	225282181	A	DNAH14	115	1.932e+25	21.05	23150000	1.612e+43	2.765	0.005686	Psychosis
1:225282920:A:G	1	225282920	G	DNAH14	115	1.932e+25	21.05	23150000	1.612e+43	2.765	0.005686	Psychosis
1:225283890:G:A	1	225283890	A	DNAH14	115	1.932e+25	21.05	23150000	1.612e+43	2.765	0.005686	Psychosis
1:225285204:G:A	1	225285204	A	DNAH14	115	1.932e+25	21.05	23150000	1.612e+43	2.765	0.005686	Psychosis
1:225285469:C:A	1	225285469	A	DNAH14	115	1.932e+25	21.05	23150000	1.612e+43	2.765	0.005686	Psychosis
1:225285876:A:T	1	225285876	T	DNAH14	115	1.932e+25	21.05	23150000	1.612e+43	2.765	0.005686	Psychosis
1:225287124:T:A	1	225287124	A	DNAH14	115	1.932e+25	21.05	23150000	1.612e+43	2.765	0.005686	Psychosis
1:225287371:T:C	1	225287371	C	DNAH14	115	1.932e+25	21.05	23150000	1.612e+43	2.765	0.005686	Psychosis
1:225287715:G:A	1	225287715	A	DNAH14	115	1.932e+25	21.05	23150000	1.612e+43	2.765	0.005686	Psychosis
1:225288210:T:C	1	225288210	C	DNAH14	115	1.932e+25	21.05	23150000	1.612e+43	2.765	0.005686	Psychosis
1:225288534:A:C	1	225288534	C	DNAH14	115	1.932e+25	21.05	23150000	1.612e+43	2.765	0.005686	Psychosis
1:225290895:T:C	1	225290895	C	DNAH14	115	1.932e+25	21.05	23150000	1.612e+43	2.765	0.005686	Psychosis
1:225291029:G:A	1	225291029	A	DNAH14	115	1.932e+25	21.05	23150000	1.612e+43	2.765	0.005686	Psychosis
1:225291737:C:A	1	225291737	A	DNAH14	115	1.932e+25	21.05	23150000	1.612e+43	2.765	0.005686	Psychosis
1:225292097:T:C	1	225292097	C	DNAH14	115	1.932e+25	21.05	23150000	1.612e+43	2.765	0.005686	Psychosis
1:225294228:C:T	1	225294228	T	DNAH14	115	1.932e+25	21.05	23150000	1.612e+43	2.765	0.005686	Psychosis
1:225294392:C:T	1	225294392	T	DNAH14	115	1.932e+25	21.05	23150000	1.612e+43	2.765	0.005686	Psychosis
1:225294636:T:C	1	225294636	C	DNAH14	115	1.932e+25	21.05	23150000	1.612e+43	2.765	0.005686	Psychosis
1:225295491:T:G	1	225295491	G	DNAH14	115	1.932e+25	21.05	23150000	1.612e+43	2.765	0.005686	Psychosis
1:225295851:A:G	1	225295851	G	DNAH14	115	1.932e+25	21.05	23150000	1.612e+43	2.765	0.005686	Psychosis
1:225296797:G:C	1	225296797	C	DNAH14	115	1.932e+25	21.05	23150000	1.612e+43	2.765	0.005686	Psychosis
1:225297885:A:C	1	225297885	C	DNAH14	115	1.932e+25	21.05	23150000	1.612e+43	2.765	0.005686	Psychosis
1:225299592:C:A	1	225299592	A	DNAH14	115	1.932e+25	21.05	23150000	1.612e+43	2.765	0.005686	Psychosis
1:225299617:A:G	1	225299617	G	DNAH14	115	1.932e+25	21.05	23150000	1.612e+43	2.765	0.005686	Psychosis
1:225301141:G:C	1	225301141	C	DNAH14	115	1.932e+25	21.05	23150000	1.612e+43	2.765	0.005686	Psychosis
1:225301165:T:C	1	225301165	C	DNAH14	115	1.932e+25	21.05	23150000	1.612e+43	2.765	0.005686	Psychosis
1:225301892:A:G	1	225301892	G	DNAH14	115	1.932e+25	21.05	23150000	1.612e+43	2.765	0.005686	Psychosis
1:225302183:T:C	1	225302183	C	DNAH14	115	1.932e+25	21.05	23150000	1.612e+43	2.765	0.005686	Psychosis
1:225302957:G:A	1	225302957	A	DNAH14	115	1.932e+25	21.05	23150000	1.612e+43	2.765	0.005686	Psychosis
1:225303183:A:G	1	225303183	G	DNAH14	115	1.932e+25	21.05	23150000	1.612e+43	2.765	0.005686	Psychosis
1:225304331:A:G	1	225304331	G	DNAH14	115	1.932e+25	21.05	23150000	1.612e+43	2.765	0.005686	Psychosis
1:225304670:G:C	1	225304670	C	DNAH14	115	1.932e+25	21.05	23150000	1.612e+43	2.765	0.005686	Psychosis
1:225305572:C:G	1	225305572	G	DNAH14	115	1.932e+25	21.05	23150000	1.612e+43	2.765	0.005686	Psychosis
1:225306092:C:G	1	225306092	G	DNAH14	115	1.932e+25	21.05	23150000	1.612e+43	2.765	0.005686	Psychosis
1:225306199:G:A	1	225306199	A	DNAH14	115	1.932e+25	21.05	23150000	1.612e+43	2.765	0.005686	Psychosis
1:225306224:A:T	1	225306224	T	DNAH14	115	1.932e+25	21.05	23150000	1.612e+43	2.765	0.005686	Psychosis
1:225306516:T:C	1	225306516	C	DNAH14	115	1.932e+25	21.05	23150000	1.612e+43	2.765	0.005686	Psychosis
1:225307154:A:G	1	225307154	G	DNAH14	115	1.932e+25	21.05	23150000	1.612e+43	2.765	0.005686	Psychosis
1:225307168:A:G	1	225307168	G	DNAH14	115	1.932e+25	21.05	23150000	1.612e+43	2.765	0.005686	Psychosis
1:225308811:G:T	1	225308811	T	DNAH14	115	1.932e+25	21.05	23150000	1.612e+43	2.765	0.005686	Psychosis
1:225310632:G:A	1	225310632	A	DNAH14	115	1.932e+25	21.05	23150000	1.612e+43	2.765	0.005686	Psychosis
1:225313678:G:A	1	225313678	A	DNAH14	115	1.932e+25	21.05	23150000	1.612e+43	2.765	0.005686	Psychosis
1:225314187:T:A	1	225314187	A	DNAH14	115	1.932e+25	21.05	23150000	1.612e+43	2.765	0.005686	Psychosis
1:225315779:T:C	1	225315779	C	DNAH14	115	1.932e+25	21.05	23150000	1.612e+43	2.765	0.005686	Psychosis
1:225315898:T:C	1	225315898	C	DNAH14	115	1.932e+25	21.05	23150000	1.612e+43	2.765	0.005686	Psychosis
1:225319160:T:C	1	225319160	C	DNAH14	115	1.932e+25	21.05	23150000	1.612e+43	2.765	0.005686	Psychosis
1:225320849:A:G	1	225320849	G	DNAH14	115	1.932e+25	21.05	23150000	1.612e+43	2.765	0.005686	Psychosis
1:225321880:T:G	1	225321880	G	DNAH14	115	1.932e+25	21.05	23150000	1.612e+43	2.765	0.005686	Psychosis
1:225322603:A:G	1	225322603	G	DNAH14	115	1.932e+25	21.05	23150000	1.612e+43	2.765	0.005686	Psychosis
1:225323029:G:C	1	225323029	C	DNAH14	115	1.932e+25	21.05	23150000	1.612e+43	2.765	0.005686	Psychosis
1:225323168:G:C	1	225323168	C	DNAH14	115	1.932e+25	21.05	23150000	1.612e+43	2.765	0.005686	Psychosis
1:225323957:G:A	1	225323957	A	DNAH14	115	1.932e+25	21.05	23150000	1.612e+43	2.765	0.005686	Psychosis
1:225324024:T:C	1	225324024	C	DNAH14	115	1.932e+25	21.05	23150000	1.612e+43	2.765	0.005686	Psychosis
1:225324823:T:G	1	225324823	G	DNAH14	115	1.932e+25	21.05	23150000	1.612e+43	2.765	0.005686	Psychosis
1:225326177:G:T	1	225326177	T	DNAH14	115	1.932e+25	21.05	23150000	1.612e+43	2.765	0.005686	Psychosis
1:225326380:G:A	1	225326380	A	DNAH14	115	1.932e+25	21.05	23150000	1.612e+43	2.765	0.005686	Psychosis
1:225326571:A:T	1	225326571	T	DNAH14	115	1.932e+25	21.05	23150000	1.612e+43	2.765	0.005686	Psychosis
1:225326686:A:G	1	225326686	G	DNAH14	115	1.932e+25	21.05	23150000	1.612e+43	2.765	0.005686	Psychosis
1:225326787:T:A	1	225326787	A	DNAH14	115	1.932e+25	21.05	23150000	1.612e+43	2.765	0.005686	Psychosis
1:225327862:G:A	1	225327862	A	DNAH14	115	1.932e+25	21.05	23150000	1.612e+43	2.765	0.005686	Psychosis
1:225328106:C:T	1	225328106	T	DNAH14	115	1.932e+25	21.05	23150000	1.612e+43	2.765	0.005686	Psychosis
1:225328110:G:C	1	225328110	C	DNAH14	115	1.932e+25	21.05	23150000	1.612e+43	2.765	0.005686	Psychosis
1:225328281:A:G	1	225328281	G	DNAH14	115	1.932e+25	21.05	23150000	1.612e+43	2.765	0.005686	Psychosis
1:225329584:T:C	1	225329584	C	DNAH14	115	1.932e+25	21.05	23150000	1.612e+43	2.765	0.005686	Psychosis
1:225329636:A:G	1	225329636	G	DNAH14	115	1.932e+25	21.05	23150000	1.612e+43	2.765	0.005686	Psychosis
1:225330330:C:T	1	225330330	T	DNAH14	115	1.932e+25	21.05	23150000	1.612e+43	2.765	0.005686	Psychosis
1:225330705:T:C	1	225330705	C	DNAH14	115	1.932e+25	21.05	23150000	1.612e+43	2.765	0.005686	Psychosis
1:225333279:G:A	1	225333279	A	DNAH14	115	1.932e+25	21.05	23150000	1.612e+43	2.765	0.005686	Psychosis
1:225334800:T:A	1	225334800	A	DNAH14	115	1.932e+25	21.05	23150000	1.612e+43	2.765	0.005686	Psychosis
1:225558208:T:C	1	225558208	T	DNAH14	115	12.44	0.9724	1.85	83.64	2.592	0.00953	Psychosis
1:225558351:G:C	1	225558351	G	DNAH14	115	12.44	0.9724	1.85	83.64	2.592	0.00953	Psychosis
1:225558622:A:T	1	225558622	A	DNAH14	115	12.44	0.9724	1.85	83.64	2.592	0.00953	Psychosis
1:225562385:C:T	1	225562385	C	DNAH14	115	12.44	0.9724	1.85	83.64	2.592	0.00953	Psychosis
2:98373865:C:T	2	98373865	T	TMEM131	115	50.15	1.23	4.497	559.3	3.182	0.001464	Psychosis
2:98397094:C:T	2	98397094	T	TMEM131	115	82.03	1.349	5.836	1153	3.268	0.001083	Psychosis
2:98415342:T:G	2	98415342	G	TMEM131	115	82.03	1.349	5.836	1153	3.268	0.001083	Psychosis
2:98416154:T:C	2	98416154	C	TMEM131	115	82.03	1.349	5.836	1153	3.268	0.001083	Psychosis
2:98416951:G:A	2	98416951	A	TMEM131	115	50.15	1.23	4.497	559.3	3.182	0.001464	Psychosis
2:98423135:G:A	2	98423135	A	TMEM131	115	50.15	1.23	4.497	559.3	3.182	0.001464	Psychosis
2:98438326:T:C	2	98438326	C	TMEM131	115	82.03	1.349	5.836	1153	3.268	0.001083	Psychosis
2:98439003:C:T	2	98439003	T	TMEM131	115	50.15	1.23	4.497	559.3	3.182	0.001464	Psychosis
2:98453527:G:C	2	98453527	C	TMEM131	115	50.15	1.23	4.497	559.3	3.182	0.001464	Psychosis
2:98455590:C:T	2	98455590	T	TMEM131	115	82.03	1.349	5.836	1153	3.268	0.001083	Psychosis
2:98459149:T:C	2	98459149	C	TMEM131	115	82.03	1.349	5.836	1153	3.268	0.001083	Psychosis
2:98466557:C:T	2	98466557	T	TMEM131	115	82.03	1.349	5.836	1153	3.268	0.001083	Psychosis
2:98478538:G:C	2	98478538	C	TMEM131	115	82.03	1.349	5.836	1153	3.268	0.001083	Psychosis
2:98478842:T:C	2	98478842	C	TMEM131	115	82.03	1.349	5.836	1153	3.268	0.001083	Psychosis
2:98483501:G:C	2	98483501	C	TMEM131	115	50.15	1.23	4.497	559.3	3.182	0.001464	Psychosis
2:98487414:G:A	2	98487414	A	TMEM131	115	50.15	1.23	4.497	559.3	3.182	0.001464	Psychosis
2:98511707:C:T	2	98511707	T	TMEM131	115	50.15	1.23	4.497	559.3	3.182	0.001464	Psychosis
2:98515535:G:A	2	98515535	A	TMEM131	115	50.15	1.23	4.497	559.3	3.182	0.001464	Psychosis
2:98521952:A:T	2	98521952	T	TMEM131	115	14.7	1.032	1.945	111.1	2.604	0.009205	Psychosis
2:98524510:G:A	2	98524510	A	TMEM131	115	50.15	1.23	4.497	559.3	3.182	0.001464	Psychosis
2:98524774:C:G	2	98524774	G	TMEM131	115	50.15	1.23	4.497	559.3	3.182	0.001464	Psychosis
2:98549007:C:T	2	98549007	T	TMEM131	115	50.15	1.23	4.497	559.3	3.182	0.001464	Psychosis
2:98553571:C:A	2	98553571	A	TMEM131	115	82.03	1.349	5.836	1153	3.268	0.001083	Psychosis
2:98554548:T:C	2	98554548	C	TMEM131	115	82.03	1.349	5.836	1153	3.268	0.001083	Psychosis
2:98554558:C:G	2	98554558	G	TMEM131	115	82.03	1.349	5.836	1153	3.268	0.001083	Psychosis
2:98555637:A:T	2	98555637	T	TMEM131	115	82.03	1.349	5.836	1153	3.268	0.001083	Psychosis
2:98556221:G:A	2	98556221	A	TMEM131	115	50.15	1.23	4.497	559.3	3.182	0.001464	Psychosis
2:98558445:C:T	2	98558445	T	TMEM131	115	82.03	1.349	5.836	1153	3.268	0.001083	Psychosis
2:98558457:T:C	2	98558457	C	TMEM131	115	82.03	1.349	5.836	1153	3.268	0.001083	Psychosis
2:98563146:G:A	2	98563146	A	TMEM131	115	50.15	1.23	4.497	559.3	3.182	0.001464	Psychosis
2:98567043:C:G	2	98567043	G	TMEM131	115	50.15	1.23	4.497	559.3	3.182	0.001464	Psychosis
2:98567767:T:A	2	98567767	A	TMEM131	115	50.15	1.23	4.497	559.3	3.182	0.001464	Psychosis
2:98568835:A:C	2	98568835	C	TMEM131	115	50.15	1.23	4.497	559.3	3.182	0.001464	Psychosis
2:98582784:C:A	2	98582784	A	TMEM131	115	50.15	1.23	4.497	559.3	3.182	0.001464	Psychosis
2:98583575:C:T	2	98583575	T	TMEM131	115	50.15	1.23	4.497	559.3	3.182	0.001464	Psychosis
2:98584939:G:A	2	98584939	A	TMEM131	115	50.15	1.23	4.497	559.3	3.182	0.001464	Psychosis
2:98585421:C:A	2	98585421	A	TMEM131	115	50.15	1.23	4.497	559.3	3.182	0.001464	Psychosis
2:98586242:A:C	2	98586242	C	TMEM131	115	82.03	1.349	5.836	1153	3.268	0.001083	Psychosis
2:98586350:C:T	2	98586350	T	TMEM131	115	50.15	1.23	4.497	559.3	3.182	0.001464	Psychosis
2:98590495:C:T	2	98590495	T	TMEM131	115	82.03	1.349	5.836	1153	3.268	0.001083	Psychosis
2:98594499:G:A	2	98594499	A	TMEM131	115	82.03	1.349	5.836	1153	3.268	0.001083	Psychosis
2:98596936:T:C	2	98596936	C	TMEM131	115	82.03	1.349	5.836	1153	3.268	0.001083	Psychosis
2:98607280:T:C	2	98607280	C	TMEM131	115	82.03	1.349	5.836	1153	3.268	0.001083	Psychosis
2:98609239:C:T	2	98609239	T	TMEM131	115	82.03	1.349	5.836	1153	3.268	0.001083	Psychosis
2:98612799:C:T	2	98612799	T	TMEM131	115	82.03	1.349	5.836	1153	3.268	0.001083	Psychosis
2:98613336:A:G	2	98613336	G	TMEM131	115	82.03	1.349	5.836	1153	3.268	0.001083	Psychosis
4:40590492:A:G	4	40590492	G	RBM47	115	9.381	0.8596	1.74	50.57	2.604	0.009202	Psychosis
4:40590536:C:G	4	40590536	G	RBM47	115	9.381	0.8596	1.74	50.57	2.604	0.009202	Psychosis
4:40590908:T:C	4	40590908	C	RBM47	115	9.381	0.8596	1.74	50.57	2.604	0.009202	Psychosis
4:40591051:C:T	4	40591051	T	RBM47	115	9.381	0.8596	1.74	50.57	2.604	0.009202	Psychosis
4:40591708:G:A	4	40591708	A	RBM47	115	9.381	0.8596	1.74	50.57	2.604	0.009202	Psychosis
4:111110678:A:G	4	111110678	A	ELOVL6	115	0.1052	0.8565	0.01964	0.5638	-2.629	0.008565	Psychosis
4:111111078:A:G	4	111111078	G	ELOVL6	115	38.87	1.189	3.781	399.5	3.079	0.002078	Psychosis
9:15285150:C:G	9	15285150	G	TTC39B	115	7.933	0.7329	1.886	33.37	2.826	0.004716	Psychosis
9:15292322:A:G	9	15292322	A	TTC39B	115	0.1575	0.7063	0.03945	0.6288	-2.617	0.008874	Psychosis
9:15293560:A:T	9	15293560	A	TTC39B	115	0.1519	0.7063	0.03807	0.6066	-2.668	0.007634	Psychosis
9:15293579:C:T	9	15293579	C	TTC39B	115	0.1519	0.7063	0.03807	0.6066	-2.668	0.007634	Psychosis
9:15293946:C:T	9	15293946	C	TTC39B	115	0.1478	0.7069	0.03697	0.5906	-2.705	0.006833	Psychosis
9:15294205:G:A	9	15294205	G	TTC39B	115	0.1519	0.7063	0.03807	0.6066	-2.668	0.007634	Psychosis
12:131624934:T:C	12	131624934	T	ADGRD1	115	8.683	0.8149	1.758	42.88	2.652	0.007991	Psychosis
1:173470105:A:G	1	173470105	G	SLC9C2	118	0.2634	0.4639	0.1061	0.6539	-2.876	0.004031	SI
1:173470458:C:A	1	173470458	A	SLC9C2	118	0.2634	0.4639	0.1061	0.6539	-2.876	0.004031	SI
1:173472045:A:C	1	173472045	C	SLC9C2	118	0.2634	0.4639	0.1061	0.6539	-2.876	0.004031	SI
1:173475612:C:T	1	173475612	T	SLC9C2	118	0.2634	0.4639	0.1061	0.6539	-2.876	0.004031	SI
1:173482709:C:T	1	173482709	T	SLC9C2	118	0.2484	0.4652	0.0998	0.6182	-2.994	0.002756	SI
1:173483303:G:A	1	173483303	A	SLC9C2	118	0.2484	0.4652	0.0998	0.6182	-2.994	0.002756	SI
1:173484049:G:A	1	173484049	A	SLC9C2	118	0.2484	0.4652	0.0998	0.6182	-2.994	0.002756	SI
1:173484385:A:T	1	173484385	T	SLC9C2	118	0.2634	0.4639	0.1061	0.6539	-2.876	0.004031	SI
1:173484443:T:C	1	173484443	C	SLC9C2	118	0.2484	0.4652	0.0998	0.6182	-2.994	0.002756	SI
1:173484581:G:C	1	173484581	C	SLC9C2	118	0.2634	0.4639	0.1061	0.6539	-2.876	0.004031	SI
1:173484656:C:G	1	173484656	G	SLC9C2	118	0.2484	0.4652	0.0998	0.6182	-2.994	0.002756	SI
1:173485212:A:C	1	173485212	C	SLC9C2	118	0.2484	0.4652	0.0998	0.6182	-2.994	0.002756	SI
1:173485336:C:T	1	173485336	T	SLC9C2	118	0.2484	0.4652	0.0998	0.6182	-2.994	0.002756	SI
1:173486342:A:G	1	173486342	G	SLC9C2	118	0.2484	0.4652	0.0998	0.6182	-2.994	0.002756	SI
1:173487356:C:T	1	173487356	T	SLC9C2	118	0.2484	0.4652	0.0998	0.6182	-2.994	0.002756	SI
1:173488197:T:G	1	173488197	G	SLC9C2	118	0.2484	0.4652	0.0998	0.6182	-2.994	0.002756	SI
1:173489674:C:T	1	173489674	T	SLC9C2	118	0.2484	0.4652	0.0998	0.6182	-2.994	0.002756	SI
1:173491431:G:A	1	173491431	A	SLC9C2	118	0.2484	0.4652	0.0998	0.6182	-2.994	0.002756	SI
1:173491605:G:A	1	173491605	A	SLC9C2	118	0.2484	0.4652	0.0998	0.6182	-2.994	0.002756	SI
1:173494210:C:A	1	173494210	A	SLC9C2	118	0.2484	0.4652	0.0998	0.6182	-2.994	0.002756	SI
1:173497452:C:T	1	173497452	T	SLC9C2	118	0.2634	0.4639	0.1061	0.6539	-2.876	0.004031	SI
1:173508194:A:T	1	173508194	T	SLC9C2	118	0.2634	0.4639	0.1061	0.6539	-2.876	0.004031	SI
1:173519039:A:G	1	173519039	G	SLC9C2	118	0.2634	0.4639	0.1061	0.6539	-2.876	0.004031	SI
1:173521778:G:C	1	173521778	C	SLC9C2	118	0.2634	0.4639	0.1061	0.6539	-2.876	0.004031	SI
1:173522153:C:T	1	173522153	T	SLC9C2	118	0.2634	0.4639	0.1061	0.6539	-2.876	0.004031	SI
4:40535566:A:G	4	40535566	G	RBM47	118	2.476	0.3356	1.282	4.78	2.701	0.00691	SI
4:40552440:C:T	4	40552440	T	RBM47	118	2.926	0.3772	1.397	6.129	2.847	0.004417	SI
4:40553177:T:C	4	40553177	C	RBM47	118	2.877	0.3656	1.405	5.89	2.89	0.003856	SI
4:40554948:T:C	4	40554948	C	RBM47	118	2.877	0.3656	1.405	5.89	2.89	0.003856	SI
4:40555499:A:G	4	40555499	G	RBM47	118	2.877	0.3656	1.405	5.89	2.89	0.003856	SI
8:125604949:G:T	8	125604949	T	MTSS1	118	0.1201	0.8028	0.0249	0.5793	-2.64	0.008291	SI
8:125606117:C:T	8	125606117	T	MTSS1	118	0.1201	0.8028	0.0249	0.5793	-2.64	0.008291	SI
8:125607870:C:G	8	125607870	G	MTSS1	118	0.07015	0.9274	0.01139	0.4319	-2.865	0.004168	SI
9:15165075:T:C	9	15165075	T	TTC39B	118	0.3586	0.3981	0.1644	0.7825	-2.576	0.009996	SI
9:15165736:A:C	9	15165736	A	TTC39B	118	0.2933	0.4128	0.1306	0.6586	-2.972	0.002963	SI
9:15165877:A:G	9	15165877	A	TTC39B	118	0.2933	0.4128	0.1306	0.6586	-2.972	0.002963	SI
9:15165935:T:C	9	15165935	T	TTC39B	118	0.2933	0.4128	0.1306	0.6586	-2.972	0.002963	SI
9:15166751:A:T	9	15166751	A	TTC39B	118	0.2844	0.4157	0.1259	0.6424	-3.024	0.002491	SI
9:15168496:T:C	9	15168496	T	TTC39B	118	0.2933	0.4128	0.1306	0.6586	-2.972	0.002963	SI
9:15168569:T:C	9	15168569	T	TTC39B	118	0.2844	0.4157	0.1259	0.6424	-3.024	0.002491	SI
9:15170552:C:T	9	15170552	C	TTC39B	118	0.2844	0.4157	0.1259	0.6424	-3.024	0.002491	SI
9:15170740:A:G	9	15170740	A	TTC39B	118	0.3152	0.426	0.1368	0.7265	-2.71	0.006729	SI
9:15172627:G:T	9	15172627	G	TTC39B	118	0.3666	0.353	0.1835	0.7322	-2.843	0.004468	SI
9:15175805:A:G	9	15175805	A	TTC39B	118	0.3152	0.426	0.1368	0.7265	-2.71	0.006729	SI
9:15179840:A:G	9	15179840	A	TTC39B	118	0.3191	0.4352	0.136	0.7488	-2.625	0.008676	SI
9:15179863:C:T	9	15179863	C	TTC39B	118	0.3385	0.4155	0.1499	0.7642	-2.607	0.009134	SI
9:15180751:C:T	9	15180751	C	TTC39B	118	0.299	0.4292	0.1289	0.6934	-2.813	0.004909	SI
9:15184095:A:G	9	15184095	A	TTC39B	118	0.3346	0.4185	0.1474	0.7599	-2.616	0.008897	SI
9:15186789:G:A	9	15186789	A	TTC39B	118	2.936	0.4101	1.314	6.56	2.626	0.008637	SI
9:15188635:T:G	9	15188635	T	TTC39B	118	0.3304	0.4218	0.1445	0.7552	-2.626	0.008646	SI
9:15189045:T:A	9	15189045	A	TTC39B	118	3.036	0.4021	1.381	6.677	2.762	0.00574	SI
9:15190775:C:T	9	15190775	T	TTC39B	118	3.499	0.4258	1.519	8.06	2.941	0.003267	SI
9:15191562:G:C	9	15191562	C	TTC39B	118	3.195	0.4229	1.395	7.319	2.747	0.00602	SI
9:15191599:C:T	9	15191599	T	TTC39B	118	3.195	0.4229	1.395	7.319	2.747	0.00602	SI
9:15192720:A:G	9	15192720	A	TTC39B	118	0.3019	0.4121	0.1346	0.6772	-2.906	0.003666	SI
9:15193713:A:G	9	15193713	A	TTC39B	118	0.3382	0.4143	0.1501	0.7617	-2.617	0.008869	SI
9:15194098:A:G	9	15194098	A	TTC39B	118	0.3382	0.4143	0.1501	0.7617	-2.617	0.008869	SI
10:71900395:G:T	10	71900395	T	TYSND1	118	0.3822	0.35	0.1925	0.7588	-2.749	0.005985	SI
10:90335812:G:A	10	90335812	A	RNLS	118	19.84	1.11	2.254	174.6	2.692	0.007094	SI
10:90339655:A:C	10	90339655	C	RNLS	118	19.64	1.102	2.265	170.2	2.702	0.006891	SI
12:32768836:G:A	12	32768836	A	FGD4	118	3.276	0.4548	1.343	7.988	2.609	0.009086	SI
12:32771912:G:A	12	32771912	A	FGD4	118	2.71	0.377	1.294	5.673	2.644	0.008188	SI
12:32772509:T:C	12	32772509	C	FGD4	118	2.71	0.377	1.294	5.673	2.644	0.008188	SI
12:32778913:G:A	12	32778913	A	FGD4	118	3.276	0.4548	1.343	7.988	2.609	0.009086	SI
12:32779690:T:G	12	32779690	G	FGD4	118	3.276	0.4548	1.343	7.988	2.609	0.009086	SI
12:32781064:A:G	12	32781064	G	FGD4	118	3.276	0.4548	1.343	7.988	2.609	0.009086	SI
12:32781550:C:T	12	32781550	T	FGD4	118	3.276	0.4548	1.343	7.988	2.609	0.009086	SI
12:32781707:A:G	12	32781707	G	FGD4	118	3.276	0.4548	1.343	7.988	2.609	0.009086	SI
12:32783637:A:C	12	32783637	C	FGD4	118	4.159	0.4894	1.593	10.85	2.912	0.003593	SI
12:32785284:G:A	12	32785284	A	FGD4	118	3.623	0.4664	1.452	9.037	2.76	0.005774	SI
12:32789093:A:T	12	32789093	T	FGD4	118	3.623	0.4664	1.452	9.037	2.76	0.005774	SI
12:32789552:G:A	12	32789552	A	FGD4	118	3.623	0.4664	1.452	9.037	2.76	0.005774	SI
12:32790258:T:C	12	32790258	C	FGD4	118	3.623	0.4664	1.452	9.037	2.76	0.005774	SI
12:32792872:C:A	12	32792872	A	FGD4	118	3.623	0.4664	1.452	9.037	2.76	0.005774	SI
12:32795421:A:G	12	32795421	G	FGD4	118	3.791	0.4613	1.535	9.363	2.889	0.003862	SI
12:32797237:G:T	12	32797237	T	FGD4	118	3.617	0.4599	1.469	8.91	2.796	0.00518	SI
12:32797905:A:G	12	32797905	G	FGD4	118	3.617	0.4599	1.469	8.91	2.796	0.00518	SI
12:32798665:G:A	12	32798665	A	FGD4	118	3.617	0.4599	1.469	8.91	2.796	0.00518	SI
12:32799731:T:C	12	32799731	C	FGD4	118	3.843	0.462	1.554	9.503	2.914	0.003568	SI

## Sheet: Suppl.Table.5
Suppl.Table.5. Nominal associations (p<0.01) between Li response-linked genes and PGS for comorbid conditions in all BP ConLiGen participants
SNP.ID	CHR	BP	A1	Gene	N	BETA	SE	L95	U95	STAT	P	Pheno
4:110991750:A:G	4	110991750	G	ELOVL6	2064	-0.1832	0.06053	-0.3019	-0.06461	-3.027	0.002497	Chronotype
4:113297229:T:C	4	113297229	C	ALPK1	2064	-0.2314	0.08748	-0.4029	-0.05995	-2.645	0.008226	Chronotype
4:113352397:G:A	4	113352397	G	ALPK1	2064	0.08673	0.03321	0.02164	0.1518	2.612	0.009075	Chronotype
4:113352628:A:G	4	113352628	A	ALPK1	2064	0.09612	0.03393	0.02961	0.1626	2.833	0.004661	Chronotype
4:113352899:G:A	4	113352899	G	ALPK1	2064	0.08673	0.03321	0.02164	0.1518	2.612	0.009075	Chronotype
4:113353285:T:C	4	113353285	T	ALPK1	2064	0.09946	0.03384	0.03314	0.1658	2.939	0.003326	Chronotype
4:113353842:A:C	4	113353842	A	ALPK1	2064	0.09946	0.03384	0.03314	0.1658	2.939	0.003326	Chronotype
4:113354921:T:C	4	113354921	T	ALPK1	2064	0.09832	0.03381	0.03205	0.1646	2.908	0.00368	Chronotype
4:113355502:C:T	4	113355502	C	ALPK1	2064	0.09946	0.03384	0.03314	0.1658	2.939	0.003326	Chronotype
4:113356116:T:C	4	113356116	T	ALPK1	2064	0.09946	0.03384	0.03314	0.1658	2.939	0.003326	Chronotype
4:113358759:G:A	4	113358759	G	ALPK1	2064	0.09946	0.03384	0.03314	0.1658	2.939	0.003326	Chronotype
4:113359703:A:G	4	113359703	A	ALPK1	2064	0.106	0.03378	0.03977	0.1722	3.137	0.00173	Chronotype
4:113360044:G:A	4	113360044	G	ALPK1	2064	0.1036	0.0338	0.03736	0.1699	3.065	0.002204	Chronotype
4:113360165:G:A	4	113360165	G	ALPK1	2064	0.1036	0.0338	0.03736	0.1699	3.065	0.002204	Chronotype
4:113362622:C:G	4	113362622	C	ALPK1	2064	0.1036	0.0338	0.03736	0.1699	3.065	0.002204	Chronotype
4:113363381:C:T	4	113363381	C	ALPK1	2064	0.1036	0.0338	0.03736	0.1699	3.065	0.002204	Chronotype
7:19800542:T:C	7	19800542	C	TMEM196	2064	-0.1148	0.04368	-0.2004	-0.02921	-2.629	0.008635	Chronotype
7:19803323:G:A	7	19803323	A	TMEM196	2064	-0.1169	0.04399	-0.2031	-0.03064	-2.657	0.007954	Chronotype
7:19804237:G:A	7	19804237	A	TMEM196	2064	-0.1169	0.04399	-0.2031	-0.03064	-2.657	0.007954	Chronotype
10:90052556:T:G	10	90052556	G	RNLS	2064	0.1148	0.03922	0.03795	0.1917	2.928	0.003454	Chronotype
10:90082746:C:A	10	90082746	A	RNLS	2064	0.1202	0.04454	0.03292	0.2075	2.699	0.007011	Chronotype
10:90083345:C:T	10	90083345	T	RNLS	2064	0.1148	0.04434	0.02791	0.2017	2.59	0.009679	Chronotype
10:90093514:G:C	10	90093514	C	RNLS	2064	0.1221	0.04443	0.03501	0.2092	2.748	0.006048	Chronotype
10:90129689:C:T	10	90129689	T	RNLS	2064	0.1269	0.0402	0.04808	0.2056	3.156	0.001622	Chronotype
10:90145211:C:T	10	90145211	T	RNLS	2064	0.1257	0.04091	0.04548	0.2058	3.072	0.002157	Chronotype
10:90215438:C:T	10	90215438	T	RNLS	2064	0.1848	0.0618	0.06369	0.3059	2.991	0.002818	Chronotype
10:90232512:T:C	10	90232512	C	RNLS	2064	-0.1614	0.0624	-0.2837	-0.03913	-2.587	0.009749	Chronotype
10:90243176:T:C	10	90243176	C	RNLS	2064	0.1698	0.06412	0.04412	0.2955	2.648	0.00816	Chronotype
10:90268393:A:G	10	90268393	G	RNLS	2064	0.1663	0.06329	0.04227	0.2904	2.628	0.008655	Chronotype
10:90312353:T:C	10	90312353	C	RNLS	2064	0.1617	0.06188	0.04045	0.283	2.614	0.009023	Chronotype
10:90328951:T:C	10	90328951	C	RNLS	2064	0.1949	0.06294	0.07158	0.3183	3.097	0.00198	Chronotype
10:90331816:C:T	10	90331816	T	RNLS	2064	0.1784	0.06217	0.05652	0.3002	2.869	0.004159	Chronotype
12:32633522:C:T	12	32633522	T	FGD4	2064	-0.09252	0.0334	-0.158	-0.02705	-2.77	0.005661	Chronotype
12:131515713:G:C	12	131515713	G	ADGRD1	2064	0.08404	0.03232	0.0207	0.1474	2.6	0.009378	Chronotype
16:9902520:A:C	16	9902520	C	GRIN2A	2064	0.1733	0.06562	0.04467	0.3019	2.641	0.008336	Chronotype
16:9903460:A:G	16	9903460	G	GRIN2A	2064	0.1839	0.06628	0.054	0.3138	2.775	0.005577	Chronotype
16:10162105:C:T	16	10162105	T	GRIN2A	2064	0.1452	0.05432	0.03875	0.2517	2.673	0.00757	Chronotype
16:10172768:C:T	16	10172768	T	GRIN2A	2064	0.1177	0.044	0.03148	0.2039	2.676	0.007521	Chronotype
16:10173053:C:A	16	10173053	A	GRIN2A	2064	0.1148	0.0439	0.02872	0.2008	2.614	0.009009	Chronotype
16:10177995:A:C	16	10177995	C	GRIN2A	2064	0.1807	0.06873	0.04601	0.3154	2.629	0.008619	Chronotype
16:10179147:G:C	16	10179147	C	GRIN2A	2064	0.1995	0.07228	0.05784	0.3412	2.76	0.00583	Chronotype
16:10179238:C:T	16	10179238	T	GRIN2A	2064	0.2083	0.07235	0.06649	0.3501	2.879	0.004031	Chronotype
16:10180409:A:G	16	10180409	G	GRIN2A	2064	0.2104	0.07281	0.06767	0.3531	2.889	0.0039	Chronotype
16:10180651:A:G	16	10180651	G	GRIN2A	2064	0.1992	0.07293	0.05628	0.3422	2.732	0.006354	Chronotype
16:10181912:G:A	16	10181912	G	GRIN2A	2064	0.1897	0.0723	0.048	0.3314	2.624	0.00876	Chronotype
16:10182484:T:A	16	10182484	T	GRIN2A	2064	0.1248	0.03966	0.04707	0.2026	3.147	0.001675	Chronotype
16:10183081:C:T	16	10183081	T	GRIN2A	2064	0.2129	0.07115	0.07342	0.3523	2.992	0.002806	Chronotype
16:10183087:T:C	16	10183087	T	GRIN2A	2064	0.2019	0.07041	0.06384	0.3399	2.867	0.00419	Chronotype
16:10184166:G:A	16	10184166	A	GRIN2A	2064	0.2085	0.0729	0.06564	0.3514	2.86	0.004275	Chronotype
16:10186517:A:G	16	10186517	G	GRIN2A	2064	0.1988	0.07349	0.05474	0.3428	2.705	0.006891	Chronotype
16:10186536:T:C	16	10186536	C	GRIN2A	2064	0.1988	0.07349	0.05474	0.3428	2.705	0.006891	Chronotype
16:10187401:G:A	16	10187401	A	GRIN2A	2064	0.1989	0.07348	0.05492	0.3429	2.707	0.006839	Chronotype
16:10187817:G:A	16	10187817	A	GRIN2A	2064	0.2036	0.0715	0.0635	0.3438	2.848	0.004442	Chronotype
16:10188522:G:A	16	10188522	A	GRIN2A	2064	0.1989	0.07348	0.05492	0.3429	2.707	0.006839	Chronotype
16:10189599:A:G	16	10189599	G	GRIN2A	2064	0.1899	0.07333	0.0462	0.3337	2.59	0.009667	Chronotype
16:10190476:C:T	16	10190476	T	GRIN2A	2064	0.2009	0.07153	0.06066	0.3411	2.808	0.005034	Chronotype
16:10190536:C:A	16	10190536	A	GRIN2A	2064	0.1965	0.07142	0.05649	0.3365	2.751	0.005994	Chronotype
16:10211078:T:C	16	10211078	C	GRIN2A	2064	0.1684	0.06011	0.05057	0.2862	2.801	0.005138	Chronotype
16:10211502:C:T	16	10211502	T	GRIN2A	2064	0.1667	0.05935	0.05035	0.283	2.808	0.005025	Chronotype
16:10214052:G:A	16	10214052	A	GRIN2A	2064	0.2138	0.06666	0.08311	0.3444	3.207	0.001363	Chronotype
16:10214268:T:C	16	10214268	C	GRIN2A	2064	0.2138	0.06666	0.08311	0.3444	3.207	0.001363	Chronotype
16:10215239:T:A	16	10215239	A	GRIN2A	2064	0.2074	0.06538	0.07928	0.3356	3.173	0.001533	Chronotype
16:10215641:C:T	16	10215641	T	GRIN2A	2064	0.2074	0.06538	0.07928	0.3356	3.173	0.001533	Chronotype
16:10215813:G:T	16	10215813	G	GRIN2A	2064	0.1107	0.0398	0.03265	0.1887	2.78	0.005479	Chronotype
16:10215934:G:A	16	10215934	G	GRIN2A	2064	0.1123	0.03969	0.03447	0.1901	2.828	0.004725	Chronotype
16:10217416:T:C	16	10217416	C	GRIN2A	2064	0.1974	0.06612	0.06785	0.327	2.986	0.002859	Chronotype
16:10218948:G:T	16	10218948	T	GRIN2A	2064	0.1999	0.06495	0.07257	0.3272	3.077	0.002117	Chronotype
16:10226880:T:C	16	10226880	C	GRIN2A	2064	0.1812	0.05999	0.06359	0.2987	3.02	0.002559	Chronotype
16:10229982:A:C	16	10229982	A	GRIN2A	2064	0.2043	0.05769	0.09126	0.3174	3.542	0.0004062	Chronotype
16:10230651:T:G	16	10230651	G	GRIN2A	2064	0.2062	0.05896	0.09067	0.3218	3.498	0.0004789	Chronotype
16:10231558:T:C	16	10231558	C	GRIN2A	2064	0.1968	0.05867	0.08181	0.3118	3.354	0.0008097	Chronotype
16:10232537:T:C	16	10232537	C	GRIN2A	2064	0.2107	0.05971	0.0937	0.3277	3.529	0.0004259	Chronotype
16:10235992:A:G	16	10235992	A	GRIN2A	2064	-0.1056	0.03969	-0.1834	-0.02777	-2.66	0.007884	Chronotype
16:10237086:T:A	16	10237086	T	GRIN2A	2064	-0.1014	0.0393	-0.1784	-0.02438	-2.58	0.009941	Chronotype
16:10237995:C:G	16	10237995	C	GRIN2A	2064	-0.1038	0.03931	-0.1809	-0.02677	-2.641	0.008333	Chronotype
16:10240054:A:G	16	10240054	G	GRIN2A	2064	0.1921	0.06077	0.07304	0.3112	3.162	0.001591	Chronotype
16:10243791:C:G	16	10243791	G	GRIN2A	2064	0.1812	0.06123	0.06118	0.3012	2.959	0.00312	Chronotype
16:10247400:C:G	16	10247400	G	GRIN2A	2064	0.1612	0.05933	0.04496	0.2775	2.718	0.006628	Chronotype
16:10249440:C:T	16	10249440	T	GRIN2A	2064	0.1726	0.05925	0.05643	0.2887	2.912	0.003625	Chronotype
16:10249868:C:T	16	10249868	T	GRIN2A	2064	0.1755	0.05883	0.06019	0.2908	2.983	0.002888	Chronotype
16:10250659:T:C	16	10250659	C	GRIN2A	2064	0.1522	0.05509	0.04425	0.2602	2.763	0.005774	Chronotype
1:34541223:G:T	1	34541223	T	CSMD2	2064	-0.116	0.03429	-0.1832	-0.04877	-3.382	0.0007327	Diabetes
1:34541724:T:C	1	34541724	C	CSMD2	2064	-0.1109	0.03418	-0.1779	-0.04387	-3.243	0.0012	Diabetes
1:34541806:A:C	1	34541806	C	CSMD2	2064	-0.1128	0.0341	-0.1796	-0.04594	-3.307	0.0009585	Diabetes
1:34542198:C:T	1	34542198	T	CSMD2	2064	-0.111	0.03542	-0.1805	-0.04161	-3.135	0.001745	Diabetes
1:34543596:A:G	1	34543596	G	CSMD2	2064	-0.1112	0.03412	-0.1781	-0.04435	-3.26	0.001132	Diabetes
1:34544480:C:T	1	34544480	T	CSMD2	2064	-0.1103	0.03424	-0.1774	-0.04314	-3.22	0.001303	Diabetes
1:34544761:T:C	1	34544761	C	CSMD2	2064	-0.1107	0.03418	-0.1777	-0.04368	-3.238	0.001223	Diabetes
1:34547413:T:C	1	34547413	C	CSMD2	2064	-0.1147	0.03421	-0.1817	-0.04761	-3.352	0.0008181	Diabetes
1:34547728:C:T	1	34547728	T	CSMD2	2064	-0.1095	0.03427	-0.1767	-0.04237	-3.196	0.001412	Diabetes
1:34547869:G:A	1	34547869	A	CSMD2	2064	-0.1131	0.03429	-0.1803	-0.04593	-3.299	0.0009852	Diabetes
1:34551603:G:A	1	34551603	A	CSMD2	2064	-0.115	0.03417	-0.182	-0.04806	-3.366	0.0007755	Diabetes
1:34552017:G:A	1	34552017	A	CSMD2	2064	-0.115	0.03417	-0.182	-0.04806	-3.366	0.0007755	Diabetes
1:34552836:C:T	1	34552836	T	CSMD2	2064	-0.1102	0.03421	-0.1773	-0.04317	-3.222	0.001294	Diabetes
1:34554055:C:T	1	34554055	T	CSMD2	2064	-0.1098	0.03387	-0.1762	-0.04344	-3.243	0.001203	Diabetes
1:34555863:G:A	1	34555863	A	CSMD2	2064	-0.1128	0.03394	-0.1793	-0.04624	-3.322	0.0009081	Diabetes
1:34556046:C:T	1	34556046	T	CSMD2	2064	-0.1133	0.03516	-0.1822	-0.04436	-3.222	0.001294	Diabetes
1:34557774:G:C	1	34557774	C	CSMD2	2064	-0.08416	0.03206	-0.147	-0.02132	-2.625	0.008731	Diabetes
1:34564086:G:T	1	34564086	T	CSMD2	2064	-0.08394	0.03202	-0.1467	-0.02118	-2.621	0.008823	Diabetes
1:34564120:T:C	1	34564120	C	CSMD2	2064	-0.1139	0.03382	-0.1802	-0.04766	-3.369	0.000768	Diabetes
1:34564936:A:G	1	34564936	G	CSMD2	2064	-0.1158	0.03382	-0.1821	-0.04953	-3.424	0.0006281	Diabetes
1:34565761:T:A	1	34565761	A	CSMD2	2064	-0.08496	0.03205	-0.1478	-0.02214	-2.651	0.008094	Diabetes
1:34568524:A:G	1	34568524	G	CSMD2	2064	-0.1128	0.03358	-0.1786	-0.04703	-3.361	0.0007918	Diabetes
1:34604567:C:T	1	34604567	T	CSMD2	2064	-0.08369	0.03141	-0.1453	-0.02212	-2.664	0.007777	Diabetes
1:34608545:T:C	1	34608545	C	CSMD2	2064	-0.09017	0.03176	-0.1524	-0.02793	-2.839	0.004566	Diabetes
1:34612026:C:A	1	34612026	A	CSMD2	2064	-0.08597	0.0318	-0.1483	-0.02363	-2.703	0.006928	Diabetes
1:34613986:C:T	1	34613986	T	CSMD2	2064	-0.09099	0.03191	-0.1535	-0.02845	-2.851	0.004396	Diabetes
1:34614598:C:G	1	34614598	G	CSMD2	2064	-0.0886	0.03186	-0.1511	-0.02615	-2.781	0.005476	Diabetes
1:34615054:G:A	1	34615054	A	CSMD2	2064	-0.0922	0.03189	-0.1547	-0.02969	-2.891	0.00388	Diabetes
1:34617472:C:T	1	34617472	T	CSMD2	2064	-0.09053	0.03473	-0.1586	-0.02246	-2.607	0.009211	Diabetes
1:34618072:T:C	1	34618072	C	CSMD2	2064	-0.08956	0.03461	-0.1574	-0.02172	-2.588	0.009735	Diabetes
1:34619464:T:C	1	34619464	C	CSMD2	2064	-0.0957	0.03461	-0.1635	-0.02786	-2.765	0.005748	Diabetes
1:34620210:A:G	1	34620210	G	CSMD2	2064	-0.09545	0.03465	-0.1634	-0.02753	-2.755	0.005929	Diabetes
1:34620986:A:C	1	34620986	C	CSMD2	2064	-0.09591	0.03466	-0.1638	-0.02797	-2.767	0.005708	Diabetes
1:173472465:G:A	1	173472465	A	SLC9C2	2064	-0.2377	0.08284	-0.4	-0.07533	-2.869	0.004155	Diabetes
1:173514364:G:T	1	173514364	T	SLC9C2	2064	-0.241	0.08283	-0.4034	-0.07867	-2.91	0.003657	Diabetes
1:225341687:A:G	1	225341687	G	DNAH14	2064	-0.9318	0.2904	-1.501	-0.3626	-3.208	0.001355	Diabetes
1:225345344:C:G	1	225345344	G	DNAH14	2064	-0.9318	0.2904	-1.501	-0.3626	-3.208	0.001355	Diabetes
1:225351840:A:G	1	225351840	G	DNAH14	2064	-0.9318	0.2904	-1.501	-0.3626	-3.208	0.001355	Diabetes
1:225355109:A:T	1	225355109	T	DNAH14	2064	-0.9318	0.2904	-1.501	-0.3626	-3.208	0.001355	Diabetes
1:225356960:C:T	1	225356960	T	DNAH14	2064	-0.9318	0.2904	-1.501	-0.3626	-3.208	0.001355	Diabetes
1:225362913:C:G	1	225362913	G	DNAH14	2064	-0.9318	0.2904	-1.501	-0.3626	-3.208	0.001355	Diabetes
1:225364837:T:A	1	225364837	A	DNAH14	2064	-0.9318	0.2904	-1.501	-0.3626	-3.208	0.001355	Diabetes
1:225371586:A:G	1	225371586	G	DNAH14	2064	-0.9318	0.2904	-1.501	-0.3626	-3.208	0.001355	Diabetes
1:225377132:A:G	1	225377132	G	DNAH14	2064	-0.9318	0.2904	-1.501	-0.3626	-3.208	0.001355	Diabetes
1:225378926:A:G	1	225378926	G	DNAH14	2064	-0.9318	0.2904	-1.501	-0.3626	-3.208	0.001355	Diabetes
1:225383072:C:T	1	225383072	T	DNAH14	2064	-0.9318	0.2904	-1.501	-0.3626	-3.208	0.001355	Diabetes
1:225383655:A:G	1	225383655	G	DNAH14	2064	-0.9318	0.2904	-1.501	-0.3626	-3.208	0.001355	Diabetes
1:225384408:C:T	1	225384408	T	DNAH14	2064	-0.9318	0.2904	-1.501	-0.3626	-3.208	0.001355	Diabetes
1:225388119:A:C	1	225388119	C	DNAH14	2064	-0.9318	0.2904	-1.501	-0.3626	-3.208	0.001355	Diabetes
1:225399319:G:A	1	225399319	A	DNAH14	2064	-0.9318	0.2904	-1.501	-0.3626	-3.208	0.001355	Diabetes
1:225412006:G:A	1	225412006	A	DNAH14	2064	-0.9318	0.2904	-1.501	-0.3626	-3.208	0.001355	Diabetes
1:225412182:T:G	1	225412182	G	DNAH14	2064	-0.9318	0.2904	-1.501	-0.3626	-3.208	0.001355	Diabetes
1:225413910:A:G	1	225413910	G	DNAH14	2064	-0.7924	0.272	-1.325	-0.2594	-2.914	0.003609	Diabetes
1:225414618:G:T	1	225414618	T	DNAH14	2064	-0.7924	0.272	-1.325	-0.2594	-2.914	0.003609	Diabetes
1:225417896:A:G	1	225417896	G	DNAH14	2064	-0.6256	0.2318	-1.08	-0.1713	-2.699	0.007009	Diabetes
1:225434929:G:A	1	225434929	A	DNAH14	2064	-0.6256	0.2318	-1.08	-0.1713	-2.699	0.007009	Diabetes
1:225437043:G:C	1	225437043	C	DNAH14	2064	-0.6256	0.2318	-1.08	-0.1713	-2.699	0.007009	Diabetes
1:225442080:A:G	1	225442080	G	DNAH14	2064	-0.6256	0.2318	-1.08	-0.1713	-2.699	0.007009	Diabetes
1:225447716:T:G	1	225447716	G	DNAH14	2064	-0.6256	0.2318	-1.08	-0.1713	-2.699	0.007009	Diabetes
1:225449050:A:G	1	225449050	G	DNAH14	2064	-0.6256	0.2318	-1.08	-0.1713	-2.699	0.007009	Diabetes
1:225449328:C:T	1	225449328	T	DNAH14	2064	-0.6256	0.2318	-1.08	-0.1713	-2.699	0.007009	Diabetes
1:225528189:C:T	1	225528189	T	DNAH14	2064	0.2976	0.1149	0.07241	0.5227	2.59	0.009659	Diabetes
4:110981940:C:A	4	110981940	A	ELOVL6	2064	0.1293	0.04756	0.03604	0.2225	2.718	0.006628	Diabetes
4:110982248:A:G	4	110982248	G	ELOVL6	2064	0.1293	0.04756	0.03604	0.2225	2.718	0.006628	Diabetes
4:110993394:G:T	4	110993394	T	ELOVL6	2064	-0.1685	0.05145	-0.2693	-0.06763	-3.274	0.001076	Diabetes
4:110999137:C:T	4	110999137	T	ELOVL6	2064	0.1475	0.0546	0.04051	0.2545	2.702	0.006951	Diabetes
4:111012363:G:C	4	111012363	C	ELOVL6	2064	0.148	0.05458	0.04103	0.255	2.712	0.00675	Diabetes
4:111021108:C:A	4	111021108	A	ELOVL6	2064	-0.4475	0.1503	-0.7421	-0.153	-2.978	0.002938	Diabetes
4:111021694:T:C	4	111021694	C	ELOVL6	2064	-0.4475	0.1503	-0.7421	-0.153	-2.978	0.002938	Diabetes
9:15254307:T:A	9	15254307	A	TTC39B	2064	-0.1926	0.06563	-0.3213	-0.06402	-2.935	0.003368	Diabetes
9:15254676:C:T	9	15254676	T	TTC39B	2064	-0.1926	0.06563	-0.3213	-0.06402	-2.935	0.003368	Diabetes
9:15256956:T:C	9	15256956	C	TTC39B	2064	-0.1393	0.04653	-0.2305	-0.04813	-2.994	0.002784	Diabetes
9:15258381:A:G	9	15258381	G	TTC39B	2064	-0.1339	0.04643	-0.2249	-0.04296	-2.885	0.003953	Diabetes
9:15258747:G:A	9	15258747	A	TTC39B	2064	-0.1798	0.06522	-0.3076	-0.052	-2.757	0.005879	Diabetes
9:15258862:G:T	9	15258862	T	TTC39B	2064	-0.2025	0.06539	-0.3307	-0.07433	-3.097	0.001984	Diabetes
9:15258922:C:T	9	15258922	T	TTC39B	2064	-0.2025	0.06539	-0.3307	-0.07433	-3.097	0.001984	Diabetes
9:15261429:C:T	9	15261429	T	TTC39B	2064	-0.2045	0.06443	-0.3308	-0.07825	-3.175	0.001523	Diabetes
9:15263232:A:C	9	15263232	C	TTC39B	2064	-0.2096	0.06474	-0.3364	-0.08268	-3.237	0.001227	Diabetes
9:15263351:G:C	9	15263351	C	TTC39B	2064	-0.2017	0.06507	-0.3293	-0.07419	-3.1	0.001961	Diabetes
9:15264438:G:C	9	15264438	C	TTC39B	2064	-0.2017	0.06507	-0.3293	-0.07419	-3.1	0.001961	Diabetes
9:15273466:A:G	9	15273466	G	TTC39B	2064	-0.1354	0.05029	-0.234	-0.03684	-2.692	0.007151	Diabetes
9:15274436:A:G	9	15274436	G	TTC39B	2064	-0.1595	0.06106	-0.2792	-0.03988	-2.613	0.009036	Diabetes
9:15277133:A:T	9	15277133	T	TTC39B	2064	-0.1615	0.06246	-0.2839	-0.03904	-2.585	0.009807	Diabetes
9:15277350:C:A	9	15277350	A	TTC39B	2064	-0.158	0.06116	-0.2779	-0.03814	-2.584	0.009847	Diabetes
9:15278594:A:G	9	15278594	G	TTC39B	2064	-0.1638	0.06115	-0.2837	-0.04401	-2.68	0.007429	Diabetes
9:15280187:T:C	9	15280187	C	TTC39B	2064	-0.1444	0.04983	-0.2421	-0.04678	-2.899	0.003786	Diabetes
9:15280238:T:C	9	15280238	C	TTC39B	2064	-0.1702	0.06122	-0.2902	-0.05021	-2.78	0.005485	Diabetes
10:90123444:T:A	10	90123444	A	RNLS	2064	0.1626	0.05868	0.04759	0.2776	2.771	0.005639	Diabetes
10:90134357:G:A	10	90134357	A	RNLS	2064	0.1542	0.05861	0.03937	0.2691	2.632	0.008561	Diabetes
10:90151393:T:A	10	90151393	A	RNLS	2064	-0.1402	0.04994	-0.2381	-0.04235	-2.808	0.005033	Diabetes
10:90151398:A:T	10	90151398	T	RNLS	2064	-0.1433	0.04991	-0.2412	-0.04549	-2.871	0.004129	Diabetes
10:90178820:G:A	10	90178820	G	RNLS	2064	-0.1795	0.06336	-0.3036	-0.05528	-2.833	0.004663	Diabetes
10:90301861:A:C	10	90301861	C	RNLS	2064	-0.1673	0.06227	-0.2893	-0.04525	-2.687	0.007276	Diabetes
10:127620536:T:C	10	127620536	T	FANK1	2064	0.09547	0.03663	0.02367	0.1673	2.606	0.009221	Diabetes
10:127644546:C:A	10	127644546	C	FANK1	2064	0.09564	0.03659	0.02391	0.1674	2.613	0.009029	Diabetes
10:127644960:G:A	10	127644960	G	FANK1	2064	0.09564	0.03659	0.02391	0.1674	2.613	0.009029	Diabetes
10:127645456:T:C	10	127645456	T	FANK1	2064	0.09723	0.03659	0.0255	0.1689	2.657	0.007949	Diabetes
10:127646337:C:A	10	127646337	C	FANK1	2064	0.09524	0.03659	0.02354	0.167	2.603	0.009299	Diabetes
10:127647448:G:A	10	127647448	G	FANK1	2064	0.09524	0.03659	0.02354	0.167	2.603	0.009299	Diabetes
10:127654951:A:G	10	127654951	A	FANK1	2064	0.09534	0.03662	0.02358	0.1671	2.604	0.009284	Diabetes
10:127658076:A:G	10	127658076	A	FANK1	2064	0.0957	0.0366	0.02396	0.1674	2.615	0.009001	Diabetes
10:127680508:C:T	10	127680508	T	FANK1	2064	0.1007	0.03741	0.02738	0.174	2.692	0.007162	Diabetes
12:32602637:T:C	12	32602637	C	FGD4	2064	-0.1127	0.04252	-0.1961	-0.02937	-2.651	0.008098	Diabetes
12:32604644:C:T	12	32604644	T	FGD4	2064	-0.1146	0.04287	-0.1986	-0.03053	-2.672	0.007595	Diabetes
12:55967688:G:C	12	55967688	C	OR2AP1	2064	-0.1307	0.04219	-0.2134	-0.04802	-3.098	0.001974	Diabetes
12:55967941:C:T	12	55967941	T	OR2AP1	2064	-0.1314	0.04231	-0.2144	-0.0485	-3.106	0.00192	Diabetes
12:55969963:A:G	12	55969963	G	OR2AP1	2064	-0.09303	0.03248	-0.1567	-0.02938	-2.865	0.004219	Diabetes
12:55970039:T:C	12	55970039	C	OR2AP1	2064	-0.09769	0.03712	-0.1704	-0.02493	-2.631	0.008566	Diabetes
12:131573042:C:T	12	131573042	T	ADGRD1	2064	-0.2776	0.09234	-0.4586	-0.0966	-3.006	0.002678	Diabetes
13:42045583:C:T	13	42045583	T	RGCC	2064	-0.4454	0.1452	-0.7301	-0.1608	-3.067	0.00219	Diabetes
17:76078288:A:C	17	76078288	C	TNRC6C	2064	0.1535	0.04604	0.0633	0.2438	3.335	0.0008683	Diabetes
1:34035400:C:G	1	34035400	C	CSMD2	2064	-0.1693	0.06417	-0.2951	-0.04355	-2.639	0.008388	Hypertension
1:34395621:A:G	1	34395621	G	CSMD2	2064	0.167	0.0641	0.04134	0.2926	2.605	0.009257	Hypertension
4:113310981:A:C	4	113310981	C	ALPK1	2064	-0.08334	0.0309	-0.1439	-0.02277	-2.697	0.007054	Hypertension
4:113311185:A:G	4	113311185	G	ALPK1	2064	-0.08359	0.03091	-0.1442	-0.02301	-2.704	0.006904	Hypertension
9:15199813:C:T	9	15199813	T	TTC39B	2064	0.1022	0.03945	0.02487	0.1795	2.59	0.009654	Hypertension
9:15203775:G:A	9	15203775	A	TTC39B	2064	0.1068	0.03981	0.02881	0.1848	2.684	0.007341	Hypertension
9:15214982:C:G	9	15214982	G	TTC39B	2064	0.1166	0.03912	0.0399	0.1932	2.98	0.002918	Hypertension
9:15229767:G:A	9	15229767	A	TTC39B	2064	0.3703	0.09472	0.1846	0.5559	3.909	9.574e-05	Hypertension
9:15242896:T:C	9	15242896	C	TTC39B	2064	0.08779	0.03172	0.02562	0.15	2.768	0.005698	Hypertension
10:90178820:G:A	10	90178820	G	RNLS	2064	-0.1688	0.06366	-0.2935	-0.04401	-2.651	0.008078	Hypertension
10:90301861:A:C	10	90301861	C	RNLS	2064	-0.1899	0.06252	-0.3124	-0.06734	-3.037	0.002419	Hypertension
12:131492288:C:T	12	131492288	T	ADGRD1	2064	0.09314	0.03578	0.02301	0.1633	2.603	0.009303	Hypertension
12:131495766:T:C	12	131495766	T	ADGRD1	2064	0.09249	0.03462	0.02464	0.1603	2.672	0.007606	Hypertension
12:131498946:C:T	12	131498946	C	ADGRD1	2064	0.09101	0.03463	0.02313	0.1589	2.628	0.008658	Hypertension
16:10010123:A:G	16	10010123	A	GRIN2A	2064	0.1182	0.04307	0.03378	0.2026	2.744	0.006116	Hypertension
16:10012792:A:G	16	10012792	A	GRIN2A	2064	0.1231	0.04473	0.03548	0.2108	2.753	0.005955	Hypertension
16:10031388:G:C	16	10031388	G	GRIN2A	2064	0.1161	0.04466	0.0286	0.2036	2.6	0.009382	Hypertension
16:10035240:A:G	16	10035240	A	GRIN2A	2064	0.1163	0.043	0.03205	0.2006	2.705	0.00688	Hypertension
16:10038054:C:T	16	10038054	C	GRIN2A	2064	0.1156	0.04466	0.02811	0.2032	2.589	0.009684	Hypertension
16:10058350:T:C	16	10058350	T	GRIN2A	2064	0.1173	0.04453	0.03005	0.2046	2.635	0.008482	Hypertension
16:10058650:A:C	16	10058650	A	GRIN2A	2064	0.1164	0.04449	0.02921	0.2036	2.617	0.008947	Hypertension
16:10060920:C:A	16	10060920	A	GRIN2A	2064	-0.4307	0.1529	-0.7303	-0.1311	-2.818	0.004883	Hypertension
16:10067989:T:A	16	10067989	T	GRIN2A	2064	0.1161	0.04166	0.03448	0.1978	2.788	0.005358	Hypertension
16:10068725:A:C	16	10068725	C	GRIN2A	2064	-0.1205	0.0426	-0.204	-0.03702	-2.829	0.004714	Hypertension
16:10069793:G:A	16	10069793	G	GRIN2A	2064	0.1101	0.04232	0.02716	0.193	2.602	0.009338	Hypertension
16:10070285:G:C	16	10070285	G	GRIN2A	2064	0.1109	0.04235	0.02791	0.1939	2.619	0.008881	Hypertension
16:10071498:C:T	16	10071498	C	GRIN2A	2064	0.109	0.04221	0.02625	0.1917	2.582	0.009896	Hypertension
16:10071972:C:G	16	10071972	C	GRIN2A	2064	0.1095	0.04228	0.02666	0.1924	2.591	0.009651	Hypertension
17:76007682:C:T	17	76007682	T	TNRC6C	2064	-0.3885	0.1273	-0.638	-0.139	-3.052	0.002301	Hypertension
17:76016803:A:G	17	76016803	G	TNRC6C	2064	0.3525	0.1126	0.1318	0.5732	3.131	0.001768	Hypertension
17:76030923:G:A	17	76030923	A	TNRC6C	2064	-0.3845	0.1245	-0.6285	-0.1404	-3.088	0.002043	Hypertension
17:76031164:G:T	17	76031164	T	TNRC6C	2064	0.3525	0.1126	0.1318	0.5732	3.131	0.001768	Hypertension
17:76041227:G:A	17	76041227	A	TNRC6C	2064	-0.4052	0.1283	-0.6567	-0.1537	-3.158	0.00161	Hypertension
17:76046676:C:A	17	76046676	A	TNRC6C	2064	-0.4011	0.1226	-0.6414	-0.1608	-3.271	0.001089	Hypertension
1:33980084:C:T	1	33980084	T	CSMD2	2064	-0.1143	0.04249	-0.1976	-0.03107	-2.691	0.007178	Hypothyroidism
1:33981769:C:T	1	33981769	T	CSMD2	2064	-0.1143	0.04249	-0.1976	-0.03107	-2.691	0.007178	Hypothyroidism
1:33982960:C:T	1	33982960	T	CSMD2	2064	-0.1114	0.04238	-0.1945	-0.02832	-2.628	0.008649	Hypothyroidism
1:34004912:G:A	1	34004912	A	CSMD2	2064	-0.1035	0.0394	-0.1807	-0.02632	-2.628	0.008653	Hypothyroidism
1:34007508:C:G	1	34007508	C	CSMD2	2064	0.09019	0.03256	0.02637	0.154	2.77	0.005657	Hypothyroidism
1:34011533:C:T	1	34011533	T	CSMD2	2064	-0.1029	0.03934	-0.18	-0.02582	-2.616	0.008953	Hypothyroidism
1:34061898:C:T	1	34061898	T	CSMD2	2064	-0.1023	0.03941	-0.1795	-0.02502	-2.595	0.009535	Hypothyroidism
1:34089394:C:T	1	34089394	T	CSMD2	2064	-0.1106	0.04038	-0.1897	-0.03141	-2.738	0.006236	Hypothyroidism
1:34100394:G:A	1	34100394	A	CSMD2	2064	-0.1071	0.04079	-0.1871	-0.02721	-2.627	0.008676	Hypothyroidism
1:34194736:T:C	1	34194736	C	CSMD2	2064	0.103	0.03652	0.03142	0.1746	2.82	0.004844	Hypothyroidism
1:34195320:T:C	1	34195320	C	CSMD2	2064	0.1118	0.03604	0.04117	0.1825	3.102	0.001948	Hypothyroidism
1:34197041:C:T	1	34197041	T	CSMD2	2064	0.1166	0.03609	0.04591	0.1874	3.232	0.001248	Hypothyroidism
1:34197058:T:C	1	34197058	C	CSMD2	2064	0.1195	0.03594	0.04903	0.1899	3.324	0.0009028	Hypothyroidism
1:34209478:C:T	1	34209478	T	CSMD2	2064	0.09292	0.03479	0.02474	0.1611	2.671	0.007622	Hypothyroidism
1:34214785:A:G	1	34214785	G	CSMD2	2064	0.09239	0.03476	0.02426	0.1605	2.658	0.007924	Hypothyroidism
1:34217529:T:A	1	34217529	A	CSMD2	2064	0.09196	0.03527	0.02283	0.1611	2.607	0.009198	Hypothyroidism
1:34218405:T:C	1	34218405	C	CSMD2	2064	0.09153	0.03474	0.02344	0.1596	2.635	0.008486	Hypothyroidism
1:34348938:G:T	1	34348938	T	CSMD2	2064	-0.3183	0.1077	-0.5294	-0.1073	-2.956	0.003154	Hypothyroidism
1:34356523:C:T	1	34356523	T	CSMD2	2064	-0.3107	0.1077	-0.5218	-0.09958	-2.884	0.003961	Hypothyroidism
1:34444969:A:C	1	34444969	C	CSMD2	2064	-0.274	0.09685	-0.4638	-0.0842	-2.829	0.00471	Hypothyroidism
1:34451682:C:T	1	34451682	T	CSMD2	2064	-0.3482	0.09979	-0.5438	-0.1526	-3.49	0.0004941	Hypothyroidism
1:34461174:G:C	1	34461174	C	CSMD2	2064	-0.2641	0.08457	-0.4298	-0.09833	-3.123	0.001817	Hypothyroidism
1:34462829:G:A	1	34462829	A	CSMD2	2064	-0.281	0.08535	-0.4483	-0.1137	-3.292	0.001011	Hypothyroidism
1:34471559:C:T	1	34471559	T	CSMD2	2064	-0.2898	0.08534	-0.457	-0.1225	-3.396	0.0006978	Hypothyroidism
1:34475144:T:C	1	34475144	C	CSMD2	2064	-0.2263	0.08742	-0.3977	-0.055	-2.589	0.009692	Hypothyroidism
1:34482836:T:C	1	34482836	C	CSMD2	2064	-0.2204	0.08415	-0.3853	-0.05546	-2.619	0.008884	Hypothyroidism
6:151707525:C:T	6	151707525	T	ZBTB2	2064	-0.3754	0.1437	-0.6571	-0.09368	-2.612	0.009074	Hypothyroidism
8:125569683:A:G	8	125569683	G	MTSS1	2064	-0.08295	0.03085	-0.1434	-0.02248	-2.689	0.007234	Hypothyroidism
8:125570144:G:A	8	125570144	G	MTSS1	2064	0.09712	0.03512	0.02829	0.166	2.766	0.005734	Hypothyroidism
8:125571478:G:T	8	125571478	G	MTSS1	2064	0.09586	0.03343	0.03034	0.1614	2.867	0.004181	Hypothyroidism
8:125571483:C:T	8	125571483	C	MTSS1	2064	0.09693	0.03345	0.03136	0.1625	2.897	0.003803	Hypothyroidism
8:125571507:T:C	8	125571507	T	MTSS1	2064	0.111	0.03822	0.03613	0.186	2.905	0.00371	Hypothyroidism
8:125571657:C:T	8	125571657	C	MTSS1	2064	0.1137	0.03816	0.0389	0.1885	2.979	0.002923	Hypothyroidism
8:125571747:T:C	8	125571747	T	MTSS1	2064	0.09797	0.0334	0.03251	0.1634	2.933	0.00339	Hypothyroidism
8:125572577:G:C	8	125572577	G	MTSS1	2064	0.1012	0.03432	0.03389	0.1684	2.947	0.00324	Hypothyroidism
8:125576094:A:G	8	125576094	A	MTSS1	2064	0.09554	0.03429	0.02834	0.1627	2.787	0.005374	Hypothyroidism
8:125577110:C:T	8	125577110	C	MTSS1	2064	0.09408	0.03377	0.02789	0.1603	2.786	0.00539	Hypothyroidism
8:125578134:A:T	8	125578134	A	MTSS1	2064	0.09258	0.03444	0.02508	0.1601	2.688	0.007239	Hypothyroidism
8:125578722:A:G	8	125578722	A	MTSS1	2064	0.09444	0.03423	0.02735	0.1615	2.759	0.005846	Hypothyroidism
8:125578993:T:C	8	125578993	T	MTSS1	2064	0.09444	0.03423	0.02735	0.1615	2.759	0.005846	Hypothyroidism
8:125579060:A:C	8	125579060	A	MTSS1	2064	0.09444	0.03423	0.02735	0.1615	2.759	0.005846	Hypothyroidism
8:125579737:G:A	8	125579737	G	MTSS1	2064	0.09123	0.03413	0.02433	0.1581	2.673	0.007579	Hypothyroidism
8:125579788:G:A	8	125579788	G	MTSS1	2064	0.09123	0.03413	0.02433	0.1581	2.673	0.007579	Hypothyroidism
8:125579973:C:T	8	125579973	C	MTSS1	2064	0.09283	0.03417	0.02586	0.1598	2.717	0.006645	Hypothyroidism
8:125579990:C:T	8	125579990	C	MTSS1	2064	0.09283	0.03417	0.02586	0.1598	2.717	0.006645	Hypothyroidism
8:125583947:T:C	8	125583947	T	MTSS1	2064	0.09134	0.03433	0.02404	0.1586	2.66	0.007868	Hypothyroidism
8:125584275:C:G	8	125584275	C	MTSS1	2064	0.09158	0.03443	0.02409	0.1591	2.66	0.007885	Hypothyroidism
8:125585578:T:C	8	125585578	T	MTSS1	2064	0.09	0.03447	0.02243	0.1576	2.611	0.009102	Hypothyroidism
8:125587871:G:C	8	125587871	G	MTSS1	2064	0.09112	0.03262	0.02718	0.1551	2.793	0.005267	Hypothyroidism
8:125587923:G:A	8	125587923	G	MTSS1	2064	0.09112	0.03262	0.02718	0.1551	2.793	0.005267	Hypothyroidism
8:125588160:T:C	8	125588160	T	MTSS1	2064	0.0848	0.03272	0.02067	0.1489	2.592	0.009617	Hypothyroidism
8:125591590:T:C	8	125591590	T	MTSS1	2064	0.09193	0.03424	0.02483	0.159	2.685	0.007306	Hypothyroidism
8:125593594:G:A	8	125593594	G	MTSS1	2064	0.09103	0.03392	0.02455	0.1575	2.684	0.007336	Hypothyroidism
8:125594916:G:A	8	125594916	G	MTSS1	2064	0.08917	0.03403	0.02248	0.1559	2.621	0.008844	Hypothyroidism
8:125596033:T:C	8	125596033	T	MTSS1	2064	0.1027	0.03416	0.03575	0.1697	3.006	0.002676	Hypothyroidism
8:125596052:T:G	8	125596052	G	MTSS1	2064	-0.08634	0.03097	-0.147	-0.02563	-2.787	0.005364	Hypothyroidism
8:125596256:G:A	8	125596256	A	MTSS1	2064	-0.08634	0.03097	-0.147	-0.02563	-2.787	0.005364	Hypothyroidism
8:125596768:A:G	8	125596768	G	MTSS1	2064	-0.08634	0.03097	-0.147	-0.02563	-2.787	0.005364	Hypothyroidism
8:125597758:C:T	8	125597758	T	MTSS1	2064	-0.08786	0.03096	-0.1485	-0.02719	-2.838	0.004582	Hypothyroidism
8:125600410:T:C	8	125600410	C	MTSS1	2064	-0.09446	0.03206	-0.1573	-0.03163	-2.946	0.003251	Hypothyroidism
8:125600818:G:T	8	125600818	T	MTSS1	2064	0.1049	0.03116	0.04386	0.166	3.367	0.0007732	Hypothyroidism
8:125600917:A:G	8	125600917	A	MTSS1	2064	-0.0944	0.03122	-0.1556	-0.0332	-3.023	0.002531	Hypothyroidism
8:125600950:T:C	8	125600950	C	MTSS1	2064	0.09938	0.03277	0.03515	0.1636	3.033	0.002455	Hypothyroidism
8:125601780:C:T	8	125601780	T	MTSS1	2064	0.09323	0.03285	0.02885	0.1576	2.838	0.00458	Hypothyroidism
8:125602123:G:A	8	125602123	A	MTSS1	2064	0.09692	0.03284	0.03255	0.1613	2.951	0.003204	Hypothyroidism
8:125602384:C:T	8	125602384	T	MTSS1	2064	0.09339	0.03302	0.02868	0.1581	2.829	0.004718	Hypothyroidism
8:125603057:A:G	8	125603057	A	MTSS1	2064	-0.09345	0.03128	-0.1548	-0.03214	-2.987	0.002847	Hypothyroidism
8:125604211:A:G	8	125604211	G	MTSS1	2064	0.09681	0.03282	0.03249	0.1611	2.95	0.003216	Hypothyroidism
8:125604897:T:C	8	125604897	C	MTSS1	2064	0.1105	0.03156	0.04863	0.1723	3.501	0.0004732	Hypothyroidism
10:90155694:A:G	10	90155694	G	RNLS	2064	0.1114	0.042	0.02908	0.1937	2.652	0.008054	Hypothyroidism
10:90159153:A:C	10	90159153	C	RNLS	2064	0.1114	0.042	0.02908	0.1937	2.652	0.008054	Hypothyroidism
10:90183279:T:C	10	90183279	C	RNLS	2064	0.1087	0.04194	0.02654	0.1909	2.593	0.009587	Hypothyroidism
10:90191200:T:C	10	90191200	C	RNLS	2064	-0.1207	0.04366	-0.2063	-0.03517	-2.765	0.005735	Hypothyroidism
10:90195574:T:A	10	90195574	A	RNLS	2064	0.2165	0.06534	0.08842	0.3446	3.313	0.0009385	Hypothyroidism
10:90197181:T:C	10	90197181	C	RNLS	2064	0.1087	0.04202	0.02638	0.1911	2.588	0.009728	Hypothyroidism
10:90231945:G:T	10	90231945	T	RNLS	2064	0.2706	0.08331	0.1073	0.4339	3.248	0.001179	Hypothyroidism
12:32703384:G:T	12	32703384	T	FGD4	2064	0.343	0.1214	0.105	0.5809	2.825	0.00477	Hypothyroidism
12:131507020:G:A	12	131507020	A	ADGRD1	2064	0.111	0.04272	0.02724	0.1947	2.598	0.009453	Hypothyroidism
12:131528851:G:A	12	131528851	A	ADGRD1	2064	0.2349	0.08486	0.06855	0.4012	2.768	0.005694	Hypothyroidism
17:76024170:A:G	17	76024170	A	TNRC6C	2064	0.08212	0.03116	0.02105	0.1432	2.635	0.008465	Hypothyroidism
17:76029269:A:G	17	76029269	G	TNRC6C	2064	-0.09587	0.0336	-0.1617	-0.03003	-2.854	0.004364	Hypothyroidism
17:76062428:T:C	17	76062428	C	TNRC6C	2064	-0.08941	0.03354	-0.1552	-0.02367	-2.666	0.007748	Hypothyroidism
1:34385826:G:A	1	34385826	A	CSMD2	2064	-0.4193	0.1476	-0.7086	-0.13	-2.841	0.004543	Insomnia
1:34389692:T:C	1	34389692	C	CSMD2	2064	0.1724	0.04588	0.08246	0.2623	3.757	0.0001767	Insomnia
1:34390913:C:T	1	34390913	T	CSMD2	2064	0.1723	0.04579	0.08257	0.2621	3.763	0.0001726	Insomnia
1:34394682:C:A	1	34394682	A	CSMD2	2064	0.1685	0.04617	0.07797	0.259	3.649	0.0002701	Insomnia
1:34395835:A:G	1	34395835	G	CSMD2	2064	0.1642	0.04556	0.07491	0.2535	3.604	0.0003208	Insomnia
1:34396943:T:A	1	34396943	A	CSMD2	2064	0.1684	0.04548	0.07927	0.2576	3.703	0.0002189	Insomnia
1:225410877:A:G	1	225410877	G	DNAH14	2064	-0.4461	0.1667	-0.7728	-0.1194	-2.676	0.007501	Insomnia
1:225417153:A:G	1	225417153	G	DNAH14	2064	-0.592	0.2227	-1.029	-0.1555	-2.658	0.007922	Insomnia
1:225495697:G:A	1	225495697	A	DNAH14	2064	0.1171	0.03876	0.04111	0.1931	3.021	0.002554	Insomnia
1:225496699:A:G	1	225496699	G	DNAH14	2064	0.1273	0.03676	0.05526	0.1994	3.463	0.0005448	Insomnia
1:225498599:A:G	1	225498599	G	DNAH14	2064	0.1264	0.03677	0.05436	0.1985	3.438	0.0005967	Insomnia
1:225500992:A:C	1	225500992	C	DNAH14	2064	0.1264	0.03677	0.05436	0.1985	3.438	0.0005967	Insomnia
1:225538052:C:T	1	225538052	T	DNAH14	2064	0.1152	0.04289	0.03116	0.1993	2.687	0.007279	Insomnia
1:225538746:T:C	1	225538746	C	DNAH14	2064	0.1191	0.03859	0.0435	0.1948	3.087	0.002046	Insomnia
1:225541372:A:G	1	225541372	G	DNAH14	2064	0.1191	0.03859	0.0435	0.1948	3.087	0.002046	Insomnia
1:225544110:T:C	1	225544110	C	DNAH14	2064	0.1078	0.0412	0.02704	0.1885	2.616	0.008957	Insomnia
1:225545756:T:G	1	225545756	G	DNAH14	2064	0.1078	0.0412	0.02704	0.1885	2.616	0.008957	Insomnia
1:225547881:A:G	1	225547881	G	DNAH14	2064	0.1209	0.03861	0.0452	0.1965	3.131	0.001769	Insomnia
1:225547895:T:C	1	225547895	C	DNAH14	2064	0.1191	0.03859	0.0435	0.1948	3.087	0.002046	Insomnia
1:225549500:C:T	1	225549500	T	DNAH14	2064	0.1191	0.03859	0.0435	0.1948	3.087	0.002046	Insomnia
1:225550711:A:G	1	225550711	G	DNAH14	2064	0.1191	0.03859	0.0435	0.1948	3.087	0.002046	Insomnia
1:225552370:C:T	1	225552370	T	DNAH14	2064	0.1213	0.03853	0.04579	0.1968	3.148	0.001666	Insomnia
1:225552624:G:A	1	225552624	A	DNAH14	2064	0.122	0.03852	0.04654	0.1976	3.168	0.001557	Insomnia
1:225552650:C:T	1	225552650	T	DNAH14	2064	0.122	0.03852	0.04654	0.1976	3.168	0.001557	Insomnia
4:113272804:G:A	4	113272804	G	ALPK1	2064	-0.1427	0.03897	-0.2191	-0.0663	-3.661	0.0002573	Insomnia
4:113275780:T:C	4	113275780	T	ALPK1	2064	-0.1333	0.04015	-0.212	-0.05464	-3.321	0.000914	Insomnia
4:113276576:A:G	4	113276576	A	ALPK1	2064	-0.1333	0.04015	-0.212	-0.05464	-3.321	0.000914	Insomnia
4:113279123:C:T	4	113279123	C	ALPK1	2064	-0.1218	0.03828	-0.1968	-0.04676	-3.181	0.001487	Insomnia
4:113280017:C:A	4	113280017	A	ALPK1	2064	0.1206	0.04528	0.03186	0.2094	2.664	0.007791	Insomnia
4:113280747:C:T	4	113280747	C	ALPK1	2064	-0.1203	0.03821	-0.1952	-0.04545	-3.149	0.00166	Insomnia
4:113281619:A:G	4	113281619	A	ALPK1	2064	-0.1203	0.03821	-0.1952	-0.04545	-3.149	0.00166	Insomnia
4:113287105:A:G	4	113287105	G	ALPK1	2064	-0.1588	0.06124	-0.2789	-0.0388	-2.594	0.009567	Insomnia
4:113329016:C:A	4	113329016	A	ALPK1	2064	0.1148	0.03997	0.0365	0.1932	2.873	0.004108	Insomnia
8:125617524:G:A	8	125617524	A	MTSS1	2064	0.2706	0.104	0.06674	0.4745	2.602	0.009347	Insomnia
9:15300849:T:C	9	15300849	C	TTC39B	2064	0.09496	0.03459	0.02717	0.1628	2.746	0.006094	Insomnia
9:15303822:T:C	9	15303822	C	TTC39B	2064	0.09561	0.03384	0.02927	0.1619	2.825	0.004776	Insomnia
10:90339140:T:C	10	90339140	C	RNLS	2064	-0.2182	0.08019	-0.3753	-0.061	-2.721	0.006571	Insomnia
12:32702900:C:T	12	32702900	T	FGD4	2064	0.1874	0.06219	0.06545	0.3092	3.012	0.002624	Insomnia
12:131562681:T:C	12	131562681	T	ADGRD1	2064	-0.1523	0.05815	-0.2662	-0.03827	-2.618	0.008906	Insomnia
12:131562765:A:G	12	131562765	A	ADGRD1	2064	-0.1525	0.05809	-0.2663	-0.03864	-2.625	0.008725	Insomnia
12:131563138:A:G	12	131563138	A	ADGRD1	2064	-0.1525	0.05809	-0.2663	-0.03864	-2.625	0.008725	Insomnia
12:131563279:A:G	12	131563279	A	ADGRD1	2064	-0.1525	0.05809	-0.2663	-0.03864	-2.625	0.008725	Insomnia
12:131564986:A:G	12	131564986	A	ADGRD1	2064	-0.1525	0.05809	-0.2663	-0.03864	-2.625	0.008725	Insomnia
12:131567205:T:G	12	131567205	T	ADGRD1	2064	-0.1509	0.05804	-0.2647	-0.03718	-2.601	0.009375	Insomnia
12:131567633:T:C	12	131567633	T	ADGRD1	2064	-0.1509	0.05804	-0.2647	-0.03718	-2.601	0.009375	Insomnia
12:131568067:A:G	12	131568067	A	ADGRD1	2064	-0.1542	0.05829	-0.2684	-0.03994	-2.645	0.008227	Insomnia
12:131569770:G:A	12	131569770	A	ADGRD1	2064	-0.1666	0.05842	-0.2811	-0.05209	-2.852	0.004393	Insomnia
12:131569771:G:T	12	131569771	T	ADGRD1	2064	-0.1645	0.05834	-0.2788	-0.05014	-2.819	0.004857	Insomnia
12:131570281:G:A	12	131570281	A	ADGRD1	2064	-0.1666	0.05842	-0.2811	-0.05209	-2.852	0.004393	Insomnia
12:131570435:G:A	12	131570435	A	ADGRD1	2064	-0.1645	0.05834	-0.2788	-0.05014	-2.819	0.004857	Insomnia
12:131573316:G:T	12	131573316	T	ADGRD1	2064	-0.1671	0.0609	-0.2864	-0.04772	-2.744	0.006129	Insomnia
12:131574490:G:A	12	131574490	A	ADGRD1	2064	-0.1671	0.0609	-0.2864	-0.04772	-2.744	0.006129	Insomnia
12:131574960:T:C	12	131574960	C	ADGRD1	2064	-0.1653	0.06081	-0.2845	-0.04615	-2.719	0.006605	Insomnia
12:131576247:C:A	12	131576247	C	ADGRD1	2064	-0.1556	0.06016	-0.2735	-0.0377	-2.587	0.009762	Insomnia
12:131577983:T:C	12	131577983	C	ADGRD1	2064	-0.1693	0.06113	-0.2891	-0.0495	-2.77	0.005661	Insomnia
12:131578968:C:T	12	131578968	T	ADGRD1	2064	-0.1696	0.06121	-0.2896	-0.04963	-2.771	0.005643	Insomnia
12:131581822:G:T	12	131581822	T	ADGRD1	2064	-0.1696	0.06121	-0.2896	-0.04963	-2.771	0.005643	Insomnia
1:33986532:G:A	1	33986532	A	CSMD2	2064	0.1048	0.03898	0.02839	0.1812	2.688	0.007241	SleepDuration
1:34311307:C:T	1	34311307	T	CSMD2	2064	-0.368	0.1381	-0.6386	-0.09746	-2.666	0.007738	SleepDuration
1:34616863:A:G	1	34616863	G	CSMD2	2064	0.3825	0.143	0.1022	0.6627	2.675	0.007539	SleepDuration
1:225327524:C:T	1	225327524	T	DNAH14	2064	0.1561	0.05987	0.03876	0.2735	2.607	0.009191	SleepDuration
1:225340885:C:T	1	225340885	T	DNAH14	2064	0.5042	0.1916	0.1287	0.8798	2.631	0.008566	SleepDuration
1:225355902:A:G	1	225355902	G	DNAH14	2064	0.5524	0.1739	0.2116	0.8933	3.177	0.001512	SleepDuration
1:225356302:A:G	1	225356302	G	DNAH14	2064	0.5524	0.1739	0.2116	0.8933	3.177	0.001512	SleepDuration
1:225361970:T:A	1	225361970	A	DNAH14	2064	0.5873	0.173	0.2482	0.9263	3.395	0.0006995	SleepDuration
1:225362729:T:A	1	225362729	A	DNAH14	2064	0.5297	0.1872	0.1628	0.8966	2.83	0.004701	SleepDuration
1:225365700:A:G	1	225365700	G	DNAH14	2064	0.5172	0.1704	0.1833	0.8511	3.036	0.002428	SleepDuration
1:225367933:C:G	1	225367933	G	DNAH14	2064	0.5172	0.1704	0.1833	0.8511	3.036	0.002428	SleepDuration
1:225368881:G:T	1	225368881	T	DNAH14	2064	0.5172	0.1704	0.1833	0.8511	3.036	0.002428	SleepDuration
1:225369283:G:A	1	225369283	A	DNAH14	2064	0.5511	0.1695	0.2188	0.8833	3.251	0.001169	SleepDuration
1:225381302:G:A	1	225381302	A	DNAH14	2064	0.5172	0.1704	0.1833	0.8511	3.036	0.002428	SleepDuration
1:225381803:C:T	1	225381803	T	DNAH14	2064	0.5172	0.1704	0.1833	0.8511	3.036	0.002428	SleepDuration
1:225382479:A:G	1	225382479	G	DNAH14	2064	0.5172	0.1704	0.1833	0.8511	3.036	0.002428	SleepDuration
1:225386602:G:T	1	225386602	T	DNAH14	2064	0.5172	0.1704	0.1833	0.8511	3.036	0.002428	SleepDuration
1:225386870:C:T	1	225386870	T	DNAH14	2064	0.5307	0.1727	0.1921	0.8692	3.072	0.002152	SleepDuration
1:225387688:T:C	1	225387688	C	DNAH14	2064	0.5654	0.1718	0.2286	0.9022	3.29	0.001019	SleepDuration
1:225388022:C:T	1	225388022	T	DNAH14	2064	0.5307	0.1727	0.1921	0.8692	3.072	0.002152	SleepDuration
1:225395276:G:A	1	225395276	A	DNAH14	2064	0.5307	0.1727	0.1921	0.8692	3.072	0.002152	SleepDuration
1:225399315:C:A	1	225399315	A	DNAH14	2064	0.5654	0.1718	0.2286	0.9022	3.29	0.001019	SleepDuration
1:225401387:T:C	1	225401387	C	DNAH14	2064	0.5307	0.1727	0.1921	0.8692	3.072	0.002152	SleepDuration
1:225403578:A:G	1	225403578	G	DNAH14	2064	0.5654	0.1718	0.2286	0.9022	3.29	0.001019	SleepDuration
1:225404198:C:A	1	225404198	A	DNAH14	2064	0.5307	0.1727	0.1921	0.8692	3.072	0.002152	SleepDuration
1:225405332:A:G	1	225405332	G	DNAH14	2064	0.5307	0.1727	0.1921	0.8692	3.072	0.002152	SleepDuration
1:225405772:A:G	1	225405772	G	DNAH14	2064	0.5307	0.1727	0.1921	0.8692	3.072	0.002152	SleepDuration
1:225406349:T:C	1	225406349	C	DNAH14	2064	0.5654	0.1718	0.2286	0.9022	3.29	0.001019	SleepDuration
1:225410051:T:C	1	225410051	C	DNAH14	2064	0.5307	0.1727	0.1921	0.8692	3.072	0.002152	SleepDuration
1:225410415:C:T	1	225410415	T	DNAH14	2064	0.5307	0.1727	0.1921	0.8692	3.072	0.002152	SleepDuration
1:225410877:A:G	1	225410877	G	DNAH14	2064	0.5692	0.1662	0.2435	0.895	3.425	0.0006269	SleepDuration
1:225412309:A:G	1	225412309	G	DNAH14	2064	0.5307	0.1727	0.1921	0.8692	3.072	0.002152	SleepDuration
1:225417542:C:A	1	225417542	A	DNAH14	2064	0.3924	0.1421	0.1139	0.6709	2.761	0.005807	SleepDuration
1:225417880:C:T	1	225417880	T	DNAH14	2064	0.4749	0.1477	0.1854	0.7644	3.215	0.001324	SleepDuration
1:225419456:T:C	1	225419456	C	DNAH14	2064	0.4749	0.1477	0.1854	0.7644	3.215	0.001324	SleepDuration
1:225419667:G:C	1	225419667	C	DNAH14	2064	0.5983	0.1837	0.2382	0.9584	3.257	0.001146	SleepDuration
1:225421009:T:C	1	225421009	C	DNAH14	2064	0.4486	0.1482	0.158	0.7392	3.026	0.002509	SleepDuration
1:225421376:C:T	1	225421376	T	DNAH14	2064	0.5983	0.1837	0.2382	0.9584	3.257	0.001146	SleepDuration
1:225422107:G:T	1	225422107	T	DNAH14	2064	0.5983	0.1837	0.2382	0.9584	3.257	0.001146	SleepDuration
1:225423103:A:G	1	225423103	G	DNAH14	2064	0.6285	0.1839	0.2681	0.9888	3.418	0.0006433	SleepDuration
1:225423505:T:C	1	225423505	C	DNAH14	2064	0.5983	0.1837	0.2382	0.9584	3.257	0.001146	SleepDuration
1:225425045:T:C	1	225425045	C	DNAH14	2064	0.5983	0.1837	0.2382	0.9584	3.257	0.001146	SleepDuration
1:225427066:A:G	1	225427066	G	DNAH14	2064	0.6285	0.1839	0.2681	0.9888	3.418	0.0006433	SleepDuration
1:225427177:T:A	1	225427177	A	DNAH14	2064	0.5983	0.1837	0.2382	0.9584	3.257	0.001146	SleepDuration
1:225427237:A:C	1	225427237	C	DNAH14	2064	0.5983	0.1837	0.2382	0.9584	3.257	0.001146	SleepDuration
1:225427782:C:G	1	225427782	G	DNAH14	2064	0.4486	0.1482	0.158	0.7392	3.026	0.002509	SleepDuration
1:225427861:T:C	1	225427861	C	DNAH14	2064	0.6285	0.1839	0.2681	0.9888	3.418	0.0006433	SleepDuration
1:225427892:G:A	1	225427892	A	DNAH14	2064	0.6285	0.1839	0.2681	0.9888	3.418	0.0006433	SleepDuration
1:225428825:G:A	1	225428825	A	DNAH14	2064	0.4486	0.1482	0.158	0.7392	3.026	0.002509	SleepDuration
1:225429946:T:A	1	225429946	A	DNAH14	2064	0.5187	0.1416	0.2411	0.7964	3.662	0.0002564	SleepDuration
1:225431306:C:T	1	225431306	T	DNAH14	2064	0.4749	0.1477	0.1854	0.7644	3.215	0.001324	SleepDuration
1:225431874:G:T	1	225431874	T	DNAH14	2064	0.5983	0.1837	0.2382	0.9584	3.257	0.001146	SleepDuration
1:225432499:A:C	1	225432499	C	DNAH14	2064	0.6285	0.1839	0.2681	0.9888	3.418	0.0006433	SleepDuration
1:225435891:G:A	1	225435891	A	DNAH14	2064	0.5983	0.1837	0.2382	0.9584	3.257	0.001146	SleepDuration
1:225436576:C:A	1	225436576	A	DNAH14	2064	0.5983	0.1837	0.2382	0.9584	3.257	0.001146	SleepDuration
1:225436801:G:C	1	225436801	C	DNAH14	2064	0.4486	0.1482	0.158	0.7392	3.026	0.002509	SleepDuration
1:225437115:T:C	1	225437115	C	DNAH14	2064	0.5983	0.1837	0.2382	0.9584	3.257	0.001146	SleepDuration
1:225439377:C:T	1	225439377	T	DNAH14	2064	0.5983	0.1837	0.2382	0.9584	3.257	0.001146	SleepDuration
1:225439988:T:C	1	225439988	C	DNAH14	2064	0.4749	0.1477	0.1854	0.7644	3.215	0.001324	SleepDuration
1:225440542:A:C	1	225440542	C	DNAH14	2064	0.6285	0.1839	0.2681	0.9888	3.418	0.0006433	SleepDuration
1:225441086:C:T	1	225441086	T	DNAH14	2064	0.5983	0.1837	0.2382	0.9584	3.257	0.001146	SleepDuration
1:225442210:C:G	1	225442210	G	DNAH14	2064	0.5983	0.1837	0.2382	0.9584	3.257	0.001146	SleepDuration
1:225442593:G:C	1	225442593	C	DNAH14	2064	0.4486	0.1482	0.158	0.7392	3.026	0.002509	SleepDuration
1:225443089:G:T	1	225443089	T	DNAH14	2064	0.5983	0.1837	0.2382	0.9584	3.257	0.001146	SleepDuration
1:225443136:G:A	1	225443136	A	DNAH14	2064	0.5983	0.1837	0.2382	0.9584	3.257	0.001146	SleepDuration
1:225444638:C:T	1	225444638	T	DNAH14	2064	0.5983	0.1837	0.2382	0.9584	3.257	0.001146	SleepDuration
1:225444869:G:C	1	225444869	C	DNAH14	2064	0.5983	0.1837	0.2382	0.9584	3.257	0.001146	SleepDuration
1:225444895:G:A	1	225444895	A	DNAH14	2064	0.4493	0.1447	0.1658	0.7328	3.106	0.001922	SleepDuration
1:225445384:T:C	1	225445384	C	DNAH14	2064	0.5983	0.1837	0.2382	0.9584	3.257	0.001146	SleepDuration
1:225445652:G:T	1	225445652	T	DNAH14	2064	0.4749	0.1477	0.1854	0.7644	3.215	0.001324	SleepDuration
1:225447336:A:G	1	225447336	G	DNAH14	2064	0.5983	0.1837	0.2382	0.9584	3.257	0.001146	SleepDuration
1:225448821:T:G	1	225448821	G	DNAH14	2064	0.4486	0.1482	0.158	0.7392	3.026	0.002509	SleepDuration
1:225449923:T:C	1	225449923	C	DNAH14	2064	0.4486	0.1482	0.158	0.7392	3.026	0.002509	SleepDuration
1:225450236:A:G	1	225450236	G	DNAH14	2064	0.6109	0.181	0.256	0.9657	3.374	0.0007543	SleepDuration
1:225450905:C:T	1	225450905	T	DNAH14	2064	0.4749	0.1477	0.1854	0.7644	3.215	0.001324	SleepDuration
1:225452393:T:G	1	225452393	G	DNAH14	2064	0.4749	0.1477	0.1854	0.7644	3.215	0.001324	SleepDuration
1:225454842:G:A	1	225454842	A	DNAH14	2064	0.4486	0.1482	0.158	0.7392	3.026	0.002509	SleepDuration
1:225455588:T:C	1	225455588	C	DNAH14	2064	0.6285	0.1839	0.2681	0.9888	3.418	0.0006433	SleepDuration
1:225460237:G:A	1	225460237	A	DNAH14	2064	0.4849	0.1658	0.1598	0.81	2.924	0.003496	SleepDuration
1:225460626:T:A	1	225460626	A	DNAH14	2064	0.316	0.09877	0.1224	0.5095	3.199	0.0014	SleepDuration
1:225462507:C:A	1	225462507	A	DNAH14	2064	0.4849	0.1658	0.1598	0.81	2.924	0.003496	SleepDuration
1:225463033:A:G	1	225463033	G	DNAH14	2064	0.4655	0.1339	0.2031	0.728	3.477	0.0005183	SleepDuration
1:225467252:C:T	1	225467252	T	DNAH14	2064	0.494	0.1398	0.2199	0.7681	3.533	0.0004206	SleepDuration
1:225471683:G:A	1	225471683	A	DNAH14	2064	0.4667	0.1507	0.1714	0.762	3.097	0.00198	SleepDuration
1:225473568:G:A	1	225473568	A	DNAH14	2064	0.4667	0.1507	0.1714	0.762	3.097	0.00198	SleepDuration
1:225477869:A:G	1	225477869	G	DNAH14	2064	0.4922	0.1402	0.2174	0.767	3.51	0.0004574	SleepDuration
1:225479049:A:G	1	225479049	G	DNAH14	2064	0.4698	0.1653	0.1458	0.7938	2.842	0.004529	SleepDuration
1:225480049:T:C	1	225480049	C	DNAH14	2064	0.4687	0.1534	0.1681	0.7694	3.056	0.002276	SleepDuration
1:225485833:C:T	1	225485833	T	DNAH14	2064	0.4717	0.1378	0.2017	0.7418	3.423	0.0006305	SleepDuration
1:225486411:A:G	1	225486411	G	DNAH14	2064	0.4265	0.1472	0.138	0.715	2.898	0.003798	SleepDuration
1:225495656:C:T	1	225495656	T	DNAH14	2064	-0.1403	0.04794	-0.2343	-0.04634	-2.927	0.003464	SleepDuration
1:225495697:G:A	1	225495697	A	DNAH14	2064	-0.1249	0.03868	-0.2007	-0.04906	-3.228	0.001264	SleepDuration
1:225496699:A:G	1	225496699	G	DNAH14	2064	-0.1384	0.03667	-0.2102	-0.06648	-3.773	0.0001661	SleepDuration
1:225498599:A:G	1	225498599	G	DNAH14	2064	-0.142	0.03668	-0.2138	-0.07008	-3.871	0.000112	SleepDuration
1:225500029:G:C	1	225500029	C	DNAH14	2064	-0.1393	0.04783	-0.233	-0.04552	-2.912	0.003635	SleepDuration
1:225500846:T:G	1	225500846	G	DNAH14	2064	-0.1393	0.04783	-0.233	-0.04552	-2.912	0.003635	SleepDuration
1:225500992:A:C	1	225500992	C	DNAH14	2064	-0.142	0.03668	-0.2138	-0.07008	-3.871	0.000112	SleepDuration
1:225502614:A:G	1	225502614	G	DNAH14	2064	-0.1386	0.04774	-0.2322	-0.04503	-2.903	0.003734	SleepDuration
1:225502752:T:C	1	225502752	C	DNAH14	2064	-0.1313	0.04807	-0.2255	-0.03707	-2.731	0.006365	SleepDuration
1:225503655:G:A	1	225503655	A	DNAH14	2064	-0.1395	0.04777	-0.2331	-0.04585	-2.92	0.003542	SleepDuration
1:225504457:G:A	1	225504457	A	DNAH14	2064	-0.1395	0.04777	-0.2331	-0.04585	-2.92	0.003542	SleepDuration
1:225505724:T:A	1	225505724	A	DNAH14	2064	-0.1313	0.04807	-0.2255	-0.03707	-2.731	0.006365	SleepDuration
1:225506262:G:A	1	225506262	A	DNAH14	2064	-0.1387	0.04795	-0.2326	-0.04469	-2.892	0.003868	SleepDuration
1:225514655:C:T	1	225514655	T	DNAH14	2064	-0.1399	0.0478	-0.2336	-0.04625	-2.928	0.003453	SleepDuration
1:225518327:A:T	1	225518327	T	DNAH14	2064	-0.1308	0.04823	-0.2253	-0.03626	-2.712	0.006748	SleepDuration
1:225520415:G:A	1	225520415	A	DNAH14	2064	-0.1399	0.0478	-0.2336	-0.04625	-2.928	0.003453	SleepDuration
1:225523906:G:A	1	225523906	A	DNAH14	2064	-0.1412	0.0478	-0.2349	-0.04755	-2.955	0.003165	SleepDuration
1:225524060:A:G	1	225524060	G	DNAH14	2064	-0.1412	0.0478	-0.2349	-0.04755	-2.955	0.003165	SleepDuration
1:225526103:C:T	1	225526103	T	DNAH14	2064	-0.1412	0.0478	-0.2349	-0.04755	-2.955	0.003165	SleepDuration
1:225526592:C:T	1	225526592	T	DNAH14	2064	-0.1412	0.0478	-0.2349	-0.04755	-2.955	0.003165	SleepDuration
1:225526732:C:T	1	225526732	T	DNAH14	2064	-0.1412	0.0478	-0.2349	-0.04755	-2.955	0.003165	SleepDuration
1:225535308:A:G	1	225535308	G	DNAH14	2064	-0.1412	0.0478	-0.2349	-0.04755	-2.955	0.003165	SleepDuration
1:225538052:C:T	1	225538052	T	DNAH14	2064	-0.1627	0.04273	-0.2464	-0.0789	-3.806	0.0001453	SleepDuration
1:225538746:T:C	1	225538746	C	DNAH14	2064	-0.1155	0.03852	-0.191	-0.04004	-2.999	0.002737	SleepDuration
1:225538812:A:G	1	225538812	G	DNAH14	2064	-0.1067	0.04109	-0.1873	-0.0262	-2.597	0.009458	SleepDuration
1:225538935:A:C	1	225538935	C	DNAH14	2064	-0.1404	0.04798	-0.2345	-0.04641	-2.927	0.003457	SleepDuration
1:225540026:T:C	1	225540026	C	DNAH14	2064	-0.1067	0.04109	-0.1873	-0.0262	-2.597	0.009458	SleepDuration
1:225541093:G:A	1	225541093	A	DNAH14	2064	-0.1412	0.0478	-0.2349	-0.04755	-2.955	0.003165	SleepDuration
1:225541232:C:T	1	225541232	T	DNAH14	2064	-0.1412	0.0478	-0.2349	-0.04755	-2.955	0.003165	SleepDuration
1:225541372:A:G	1	225541372	G	DNAH14	2064	-0.1155	0.03852	-0.191	-0.04004	-2.999	0.002737	SleepDuration
1:225542966:T:A	1	225542966	A	DNAH14	2064	-0.1412	0.0478	-0.2349	-0.04755	-2.955	0.003165	SleepDuration
1:225543368:A:T	1	225543368	T	DNAH14	2064	-0.1266	0.04846	-0.2216	-0.03157	-2.611	0.009081	SleepDuration
1:225545580:A:C	1	225545580	C	DNAH14	2064	-0.1067	0.04109	-0.1873	-0.0262	-2.597	0.009458	SleepDuration
1:225545588:A:G	1	225545588	G	DNAH14	2064	-0.1404	0.04798	-0.2345	-0.04641	-2.927	0.003457	SleepDuration
1:225546172:C:G	1	225546172	G	DNAH14	2064	-0.1067	0.04109	-0.1873	-0.0262	-2.597	0.009458	SleepDuration
1:225547881:A:G	1	225547881	G	DNAH14	2064	-0.1176	0.03854	-0.1931	-0.04204	-3.051	0.002312	SleepDuration
1:225547895:T:C	1	225547895	C	DNAH14	2064	-0.1155	0.03852	-0.191	-0.04004	-2.999	0.002737	SleepDuration
1:225549008:T:C	1	225549008	C	DNAH14	2064	-0.1274	0.04806	-0.2216	-0.03318	-2.65	0.008105	SleepDuration
1:225549078:G:T	1	225549078	T	DNAH14	2064	-0.1412	0.0478	-0.2349	-0.04755	-2.955	0.003165	SleepDuration
1:225549500:C:T	1	225549500	T	DNAH14	2064	-0.1155	0.03852	-0.191	-0.04004	-2.999	0.002737	SleepDuration
1:225549599:C:G	1	225549599	G	DNAH14	2064	-0.1404	0.04798	-0.2345	-0.04641	-2.927	0.003457	SleepDuration
1:225550711:A:G	1	225550711	G	DNAH14	2064	-0.1155	0.03852	-0.191	-0.04004	-2.999	0.002737	SleepDuration
1:225551262:C:G	1	225551262	G	DNAH14	2064	-0.1404	0.04798	-0.2345	-0.04641	-2.927	0.003457	SleepDuration
1:225552370:C:T	1	225552370	T	DNAH14	2064	-0.1172	0.03847	-0.1926	-0.04178	-3.046	0.002348	SleepDuration
1:225552624:G:A	1	225552624	A	DNAH14	2064	-0.1185	0.03846	-0.1939	-0.04314	-3.082	0.002086	SleepDuration
1:225552650:C:T	1	225552650	T	DNAH14	2064	-0.1185	0.03846	-0.1939	-0.04314	-3.082	0.002086	SleepDuration
4:113272804:G:A	4	113272804	G	ALPK1	2064	0.1005	0.03896	0.0241	0.1768	2.579	0.009991	SleepDuration
4:113306879:T:C	4	113306879	C	ALPK1	2064	-0.08407	0.0321	-0.147	-0.02114	-2.619	0.008894	SleepDuration
4:113307913:G:A	4	113307913	A	ALPK1	2064	-0.08407	0.0321	-0.147	-0.02114	-2.619	0.008894	SleepDuration
4:113309647:G:A	4	113309647	A	ALPK1	2064	-0.09689	0.03274	-0.1611	-0.03271	-2.959	0.003121	SleepDuration
4:113310036:A:C	4	113310036	C	ALPK1	2064	-0.09689	0.03274	-0.1611	-0.03271	-2.959	0.003121	SleepDuration
4:113310480:G:A	4	113310480	A	ALPK1	2064	-0.09689	0.03274	-0.1611	-0.03271	-2.959	0.003121	SleepDuration
4:113310596:C:A	4	113310596	A	ALPK1	2064	-0.09689	0.03274	-0.1611	-0.03271	-2.959	0.003121	SleepDuration
4:113310635:C:T	4	113310635	T	ALPK1	2064	-0.09689	0.03274	-0.1611	-0.03271	-2.959	0.003121	SleepDuration
4:113311172:A:G	4	113311172	G	ALPK1	2064	-0.09447	0.03268	-0.1585	-0.03041	-2.89	0.003888	SleepDuration
4:113311353:A:G	4	113311353	G	ALPK1	2064	-0.09447	0.03268	-0.1585	-0.03041	-2.89	0.003888	SleepDuration
4:113311741:T:G	4	113311741	G	ALPK1	2064	-0.09689	0.03274	-0.1611	-0.03271	-2.959	0.003121	SleepDuration
4:113312667:A:G	4	113312667	G	ALPK1	2064	-0.09447	0.03268	-0.1585	-0.03041	-2.89	0.003888	SleepDuration
4:113313848:A:C	4	113313848	C	ALPK1	2064	-0.08847	0.03261	-0.1524	-0.02455	-2.713	0.006725	SleepDuration
4:113313986:T:C	4	113313986	C	ALPK1	2064	-0.08724	0.03266	-0.1513	-0.02322	-2.671	0.007625	SleepDuration
9:15250529:C:T	9	15250529	T	TTC39B	2064	0.08291	0.03125	0.02166	0.1442	2.653	0.008041	SleepDuration
9:15284640:G:A	9	15284640	A	TTC39B	2064	0.1795	0.06858	0.0451	0.3139	2.618	0.00892	SleepDuration
9:15284724:T:C	9	15284724	C	TTC39B	2064	0.1802	0.06922	0.04448	0.3158	2.603	0.009321	SleepDuration
9:15285022:G:C	9	15285022	C	TTC39B	2064	0.1788	0.0688	0.04398	0.3137	2.599	0.009413	SleepDuration
9:132565361:T:C	9	132565361	C	TOR1B	2064	0.1205	0.0454	0.03148	0.2094	2.653	0.008034	SleepDuration
9:132584048:C:T	9	132584048	T	TOR1A	2064	0.1171	0.045	0.02894	0.2053	2.603	0.009307	SleepDuration
10:90142251:T:C	10	90142251	C	RNLS	2064	-0.413	0.1561	-0.7188	-0.1071	-2.646	0.008198	SleepDuration
10:90320637:A:T	10	90320637	T	RNLS	2064	0.2457	0.08214	0.08474	0.4067	2.992	0.002809	SleepDuration
10:90332928:T:G	10	90332928	G	RNLS	2064	0.2463	0.08187	0.08584	0.4067	3.008	0.002658	SleepDuration
10:127660777:A:G	10	127660777	G	FANK1	2064	-0.087	0.0319	-0.1495	-0.02447	-2.727	0.006442	SleepDuration
10:127661022:G:A	10	127661022	A	FANK1	2064	-0.0893	0.03198	-0.152	-0.02663	-2.793	0.005277	SleepDuration
10:127662829:A:G	10	127662829	G	FANK1	2064	-0.08228	0.03172	-0.1445	-0.02011	-2.594	0.009558	SleepDuration
10:127673483:G:C	10	127673483	C	FANK1	2064	-0.08329	0.03171	-0.1454	-0.02114	-2.627	0.008683	SleepDuration
10:127674027:C:T	10	127674027	T	FANK1	2064	-0.08764	0.03166	-0.1497	-0.02559	-2.768	0.005689	SleepDuration
10:127674353:G:T	10	127674353	T	FANK1	2064	-0.08329	0.03171	-0.1454	-0.02114	-2.627	0.008683	SleepDuration
10:127677374:A:G	10	127677374	G	FANK1	2064	-0.0817	0.03168	-0.1438	-0.01961	-2.579	0.009977	SleepDuration
10:127677676:G:A	10	127677676	A	FANK1	2064	-0.0817	0.03168	-0.1438	-0.01961	-2.579	0.009977	SleepDuration
10:127679403:A:G	10	127679403	G	FANK1	2064	-0.08247	0.0316	-0.1444	-0.02054	-2.61	0.009122	SleepDuration
10:127683640:A:G	10	127683640	G	FANK1	2064	-0.08401	0.03162	-0.146	-0.02203	-2.657	0.007953	SleepDuration
10:127683743:A:G	10	127683743	G	FANK1	2064	-0.08401	0.03162	-0.146	-0.02203	-2.657	0.007953	SleepDuration
10:127685323:C:T	10	127685323	T	FANK1	2064	-0.08217	0.03165	-0.1442	-0.02013	-2.596	0.009503	SleepDuration
10:127685570:A:G	10	127685570	G	FANK1	2064	-0.08217	0.03165	-0.1442	-0.02013	-2.596	0.009503	SleepDuration
10:127692391:C:T	10	127692391	T	FANK1	2064	-0.08217	0.03165	-0.1442	-0.02013	-2.596	0.009503	SleepDuration
12:32600262:G:A	12	32600262	A	FGD4	2064	-0.3027	0.1052	-0.5089	-0.09662	-2.879	0.004035	SleepDuration
12:32605971:A:G	12	32605971	A	FGD4	2064	-0.2732	0.1026	-0.4743	-0.07203	-2.662	0.007833	SleepDuration
12:32610592:C:T	12	32610592	C	FGD4	2064	-0.2732	0.1026	-0.4743	-0.07203	-2.662	0.007833	SleepDuration
12:32622756:G:A	12	32622756	A	FGD4	2064	-0.3384	0.1056	-0.5454	-0.1314	-3.204	0.001374	SleepDuration
12:32628042:C:G	12	32628042	G	FGD4	2064	-0.3325	0.1056	-0.5394	-0.1255	-3.148	0.001667	SleepDuration
12:32633344:C:G	12	32633344	G	FGD4	2064	-0.3581	0.1224	-0.5979	-0.1183	-2.927	0.003465	SleepDuration
12:32702900:C:T	12	32702900	T	FGD4	2064	-0.1892	0.06208	-0.3108	-0.06749	-3.047	0.00234	SleepDuration
12:32713135:T:C	12	32713135	C	FGD4	2064	0.1325	0.05119	0.03223	0.2329	2.59	0.009677	SleepDuration
12:131544634:T:C	12	131544634	T	ADGRD1	2064	0.1446	0.05604	0.03479	0.2545	2.581	0.009927	SleepDuration
12:131561134:T:C	12	131561134	T	ADGRD1	2064	0.1085	0.03182	0.04612	0.1709	3.409	0.0006641	SleepDuration
12:131562681:T:C	12	131562681	T	ADGRD1	2064	0.1627	0.05803	0.04898	0.2765	2.804	0.005096	SleepDuration
12:131562765:A:G	12	131562765	A	ADGRD1	2064	0.1656	0.05796	0.05196	0.2792	2.856	0.004327	SleepDuration
12:131563138:A:G	12	131563138	A	ADGRD1	2064	0.1656	0.05796	0.05196	0.2792	2.856	0.004327	SleepDuration
12:131563279:A:G	12	131563279	A	ADGRD1	2064	0.1656	0.05796	0.05196	0.2792	2.856	0.004327	SleepDuration
12:131564986:A:G	12	131564986	A	ADGRD1	2064	0.1656	0.05796	0.05196	0.2792	2.856	0.004327	SleepDuration
12:131566981:T:C	12	131566981	T	ADGRD1	2064	0.1592	0.05758	0.04638	0.2721	2.765	0.005737	SleepDuration
12:131567205:T:G	12	131567205	T	ADGRD1	2064	0.1652	0.05792	0.05167	0.2787	2.852	0.004387	SleepDuration
12:131567633:T:C	12	131567633	T	ADGRD1	2064	0.1652	0.05792	0.05167	0.2787	2.852	0.004387	SleepDuration
12:131568067:A:G	12	131568067	A	ADGRD1	2064	0.1564	0.05818	0.04239	0.2705	2.689	0.007234	SleepDuration
12:131569770:G:A	12	131569770	A	ADGRD1	2064	0.1567	0.05832	0.04238	0.271	2.687	0.007277	SleepDuration
12:131569771:G:T	12	131569771	T	ADGRD1	2064	0.1549	0.05824	0.04077	0.2691	2.66	0.007878	SleepDuration
12:131570281:G:A	12	131570281	A	ADGRD1	2064	0.1567	0.05832	0.04238	0.271	2.687	0.007277	SleepDuration
12:131570435:G:A	12	131570435	A	ADGRD1	2064	0.1549	0.05824	0.04077	0.2691	2.66	0.007878	SleepDuration
12:131573272:G:C	12	131573272	G	ADGRD1	2064	0.1275	0.04941	0.03063	0.2243	2.58	0.009955	SleepDuration
12:131573310:A:C	12	131573310	A	ADGRD1	2064	0.1287	0.04934	0.032	0.2254	2.609	0.009156	SleepDuration
12:131573316:G:T	12	131573316	T	ADGRD1	2064	0.198	0.06074	0.07894	0.317	3.26	0.001134	SleepDuration
12:131573548:C:T	12	131573548	C	ADGRD1	2064	0.1292	0.04948	0.03228	0.2262	2.612	0.009059	SleepDuration
12:131574490:G:A	12	131574490	A	ADGRD1	2064	0.198	0.06074	0.07894	0.317	3.26	0.001134	SleepDuration
12:131574960:T:C	12	131574960	C	ADGRD1	2064	0.1944	0.06066	0.07554	0.3133	3.205	0.00137	SleepDuration
12:131576247:C:A	12	131576247	C	ADGRD1	2064	0.1924	0.06	0.07484	0.31	3.207	0.001361	SleepDuration
12:131576799:G:A	12	131576799	A	ADGRD1	2064	-0.08681	0.03117	-0.1479	-0.02573	-2.785	0.005395	SleepDuration
12:131577983:T:C	12	131577983	C	ADGRD1	2064	0.1885	0.06099	0.06894	0.308	3.09	0.002026	SleepDuration
12:131578968:C:T	12	131578968	T	ADGRD1	2064	0.1877	0.06107	0.06805	0.3074	3.074	0.002138	SleepDuration
12:131581822:G:T	12	131581822	T	ADGRD1	2064	0.1877	0.06107	0.06805	0.3074	3.074	0.002138	SleepDuration
12:131582153:G:T	12	131582153	G	ADGRD1	2064	0.1912	0.06295	0.06784	0.3146	3.038	0.002414	SleepDuration
16:10003875:A:G	16	10003875	G	GRIN2A	2064	-0.3027	0.1139	-0.526	-0.07946	-2.658	0.007932	SleepDuration
16:10009831:A:T	16	10009831	T	GRIN2A	2064	-0.2918	0.1111	-0.5096	-0.07391	-2.625	0.008732	SleepDuration
20:45299893:C:A	20	45299893	A	SLC13A3	2064	0.1963	0.0714	0.05634	0.3362	2.749	0.00603	SleepDuration

## Sheet: Suppl.Table.6
Suppl.Table.6. Nominal associations (p<0.01) between Li response-linked genes and PGS for comorbid conditions in BP-I ConLiGen participants
SNP.ID	CHR	BP	A1	Gene	N	BETA	SE	L95	U95	STAT	P	Pheno
1:34043832:G:A	1	34043832	A	CSMD2	1669	-0.3179	0.0952	-0.5045	-0.1313	-3.34	0.0008574	Chronotype
4:110987610:G:A	4	110987610	A	ELOVL6	1669	0.1278	0.04931	0.0312	0.2245	2.593	0.009604	Chronotype
4:110991750:A:G	4	110991750	G	ELOVL6	1669	-0.1861	0.06833	-0.3201	-0.05222	-2.724	0.006514	Chronotype
4:113354150:A:G	4	113354150	G	ALPK1	1669	-0.1272	0.0436	-0.2127	-0.04179	-2.918	0.003566	Chronotype
4:113360368:C:T	4	113360368	T	ALPK1	1669	-0.1255	0.04349	-0.2108	-0.04029	-2.886	0.003947	Chronotype
4:113361938:G:A	4	113361938	A	ALPK1	1669	-0.1255	0.04349	-0.2108	-0.04029	-2.886	0.003947	Chronotype
4:113364225:A:G	4	113364225	G	ALPK1	1669	-0.1255	0.04349	-0.2108	-0.04029	-2.886	0.003947	Chronotype
10:90052556:T:G	10	90052556	G	RNLS	1669	0.1153	0.04392	0.02924	0.2014	2.626	0.008727	Chronotype
10:90055527:T:C	10	90055527	C	RNLS	1669	0.1264	0.04865	0.03101	0.2217	2.597	0.00948	Chronotype
10:90129689:C:T	10	90129689	T	RNLS	1669	0.1263	0.0441	0.03986	0.2127	2.864	0.004238	Chronotype
10:90145211:C:T	10	90145211	T	RNLS	1669	0.124	0.04467	0.03643	0.2115	2.776	0.005573	Chronotype
10:90208772:A:G	10	90208772	A	RNLS	1669	-0.2212	0.08192	-0.3818	-0.06068	-2.701	0.006992	Chronotype
10:90215438:C:T	10	90215438	T	RNLS	1669	0.2192	0.06842	0.08509	0.3533	3.204	0.001383	Chronotype
10:90231562:A:G	10	90231562	G	RNLS	1669	-0.1993	0.06841	-0.3333	-0.06518	-2.913	0.003631	Chronotype
10:90232512:T:C	10	90232512	C	RNLS	1669	-0.2019	0.06864	-0.3364	-0.06735	-2.941	0.003316	Chronotype
10:90233105:T:G	10	90233105	G	RNLS	1669	-0.1901	0.06807	-0.3235	-0.05669	-2.793	0.005288	Chronotype
10:90235457:T:C	10	90235457	C	RNLS	1669	-0.1837	0.06815	-0.3172	-0.05009	-2.695	0.007111	Chronotype
10:90282687:C:T	10	90282687	T	RNLS	1669	0.2816	0.09468	0.09607	0.4672	2.975	0.002976	Chronotype
10:90321949:T:C	10	90321949	C	RNLS	1669	0.2737	0.09427	0.08889	0.4584	2.903	0.003747	Chronotype
10:90328951:T:C	10	90328951	C	RNLS	1669	0.2634	0.07005	0.1261	0.4007	3.76	0.0001758	Chronotype
16:10078393:G:A	16	10078393	A	GRIN2A	1669	0.2537	0.09078	0.07579	0.4316	2.795	0.005252	Chronotype
16:10211078:T:C	16	10211078	C	GRIN2A	1669	0.174	0.06735	0.04204	0.3061	2.584	0.009847	Chronotype
16:10211502:C:T	16	10211502	T	GRIN2A	1669	0.1757	0.06649	0.04533	0.306	2.642	0.008328	Chronotype
16:10214052:G:A	16	10214052	A	GRIN2A	1669	0.211	0.07419	0.06561	0.3564	2.844	0.004506	Chronotype
16:10214268:T:C	16	10214268	C	GRIN2A	1669	0.211	0.07419	0.06561	0.3564	2.844	0.004506	Chronotype
16:10215239:T:A	16	10215239	A	GRIN2A	1669	0.2049	0.07287	0.06211	0.3477	2.812	0.004977	Chronotype
16:10215641:C:T	16	10215641	T	GRIN2A	1669	0.2049	0.07287	0.06211	0.3477	2.812	0.004977	Chronotype
16:10217416:T:C	16	10217416	C	GRIN2A	1669	0.198	0.07363	0.05365	0.3423	2.689	0.007248	Chronotype
16:10218948:G:T	16	10218948	T	GRIN2A	1669	0.197	0.07238	0.05511	0.3388	2.721	0.00657	Chronotype
16:10229982:A:C	16	10229982	A	GRIN2A	1669	0.2145	0.06283	0.09136	0.3376	3.414	0.0006556	Chronotype
16:10230651:T:G	16	10230651	G	GRIN2A	1669	0.2007	0.06502	0.07329	0.3282	3.087	0.002055	Chronotype
16:10231558:T:C	16	10231558	C	GRIN2A	1669	0.191	0.0647	0.06423	0.3178	2.953	0.003194	Chronotype
16:10232537:T:C	16	10232537	C	GRIN2A	1669	0.2099	0.06571	0.08113	0.3387	3.195	0.001427	Chronotype
16:10233743:G:A	16	10233743	A	GRIN2A	1669	-0.2548	0.09482	-0.4406	-0.06894	-2.687	0.007282	Chronotype
16:10240054:A:G	16	10240054	G	GRIN2A	1669	0.1814	0.06733	0.04941	0.3133	2.694	0.007137	Chronotype
1:34541223:G:T	1	34541223	T	CSMD2	1669	-0.1264	0.03796	-0.2008	-0.05202	-3.33	0.0008863	Diabetes
1:34541724:T:C	1	34541724	C	CSMD2	1669	-0.1191	0.03781	-0.1932	-0.045	-3.15	0.001662	Diabetes
1:34541806:A:C	1	34541806	C	CSMD2	1669	-0.1201	0.03781	-0.1942	-0.04599	-3.176	0.001518	Diabetes
1:34542198:C:T	1	34542198	T	CSMD2	1669	-0.1181	0.03903	-0.1946	-0.04159	-3.026	0.002519	Diabetes
1:34543596:A:G	1	34543596	G	CSMD2	1669	-0.12	0.03778	-0.194	-0.04595	-3.176	0.001519	Diabetes
1:34544480:C:T	1	34544480	T	CSMD2	1669	-0.12	0.03788	-0.1942	-0.04571	-3.167	0.001569	Diabetes
1:34544761:T:C	1	34544761	C	CSMD2	1669	-0.1189	0.0378	-0.193	-0.04484	-3.146	0.001685	Diabetes
1:34547413:T:C	1	34547413	C	CSMD2	1669	-0.1248	0.03795	-0.1991	-0.05037	-3.287	0.001034	Diabetes
1:34547728:C:T	1	34547728	T	CSMD2	1669	-0.12	0.03792	-0.1943	-0.04567	-3.164	0.001584	Diabetes
1:34547869:G:A	1	34547869	A	CSMD2	1669	-0.1242	0.03795	-0.1986	-0.04987	-3.274	0.001082	Diabetes
1:34551603:G:A	1	34551603	A	CSMD2	1669	-0.1251	0.03791	-0.1994	-0.05082	-3.301	0.0009852	Diabetes
1:34552017:G:A	1	34552017	A	CSMD2	1669	-0.1251	0.03791	-0.1994	-0.05082	-3.301	0.0009852	Diabetes
1:34552836:C:T	1	34552836	T	CSMD2	1669	-0.1206	0.03785	-0.1948	-0.04645	-3.187	0.001464	Diabetes
1:34554055:C:T	1	34554055	T	CSMD2	1669	-0.1209	0.03744	-0.1942	-0.04748	-3.228	0.001269	Diabetes
1:34555863:G:A	1	34555863	A	CSMD2	1669	-0.1252	0.03752	-0.1988	-0.05169	-3.338	0.0008638	Diabetes
1:34556046:C:T	1	34556046	T	CSMD2	1669	-0.1243	0.0388	-0.2003	-0.04826	-3.204	0.001381	Diabetes
1:34564120:T:C	1	34564120	C	CSMD2	1669	-0.1253	0.03747	-0.1987	-0.05187	-3.344	0.0008434	Diabetes
1:34564936:A:G	1	34564936	G	CSMD2	1669	-0.1253	0.03747	-0.1987	-0.05187	-3.344	0.0008434	Diabetes
1:34568524:A:G	1	34568524	G	CSMD2	1669	-0.1205	0.03716	-0.1933	-0.04767	-3.243	0.001207	Diabetes
1:34570584:G:A	1	34570584	A	CSMD2	1669	-0.0956	0.03664	-0.1674	-0.02379	-2.609	0.009156	Diabetes
1:34604567:C:T	1	34604567	T	CSMD2	1669	-0.09777	0.03522	-0.1668	-0.02874	-2.776	0.005567	Diabetes
1:34608545:T:C	1	34608545	C	CSMD2	1669	-0.1019	0.03548	-0.1714	-0.03231	-2.871	0.004149	Diabetes
1:34612026:C:A	1	34612026	A	CSMD2	1669	-0.1005	0.03552	-0.1701	-0.03083	-2.828	0.004741	Diabetes
1:34613986:C:T	1	34613986	T	CSMD2	1669	-0.1049	0.03563	-0.1748	-0.0351	-2.945	0.003274	Diabetes
1:34614598:C:G	1	34614598	G	CSMD2	1669	-0.1032	0.03559	-0.173	-0.03347	-2.9	0.003776	Diabetes
1:34615054:G:A	1	34615054	A	CSMD2	1669	-0.1064	0.03561	-0.1762	-0.03665	-2.989	0.002838	Diabetes
1:34617472:C:T	1	34617472	T	CSMD2	1669	-0.1005	0.03892	-0.1768	-0.02425	-2.583	0.009875	Diabetes
1:34619464:T:C	1	34619464	C	CSMD2	1669	-0.1047	0.03882	-0.1808	-0.0286	-2.697	0.007074	Diabetes
1:34620210:A:G	1	34620210	G	CSMD2	1669	-0.1043	0.03887	-0.1805	-0.02816	-2.684	0.007339	Diabetes
1:34620986:A:C	1	34620986	C	CSMD2	1669	-0.1048	0.03889	-0.181	-0.02858	-2.695	0.007113	Diabetes
1:173472465:G:A	1	173472465	A	SLC9C2	1669	-0.2416	0.09359	-0.425	-0.05814	-2.581	0.009933	Diabetes
1:173514364:G:T	1	173514364	T	SLC9C2	1669	-0.2457	0.0936	-0.4291	-0.0622	-2.625	0.008756	Diabetes
1:225528189:C:T	1	225528189	T	DNAH14	1669	0.3259	0.1259	0.07916	0.5726	2.589	0.009714	Diabetes
4:110993394:G:T	4	110993394	T	ELOVL6	1669	-0.1573	0.05788	-0.2707	-0.04385	-2.717	0.006647	Diabetes
4:111021108:C:A	4	111021108	A	ELOVL6	1669	-0.5185	0.1716	-0.8548	-0.1823	-3.022	0.002546	Diabetes
4:111021694:T:C	4	111021694	C	ELOVL6	1669	-0.5185	0.1716	-0.8548	-0.1823	-3.022	0.002546	Diabetes
8:125612861:A:C	8	125612861	C	MTSS1	1669	-0.3186	0.112	-0.5382	-0.09903	-2.844	0.00451	Diabetes
8:125616148:T:C	8	125616148	C	MTSS1	1669	-0.2584	0.08818	-0.4312	-0.08554	-2.93	0.003435	Diabetes
8:125616633:T:C	8	125616633	C	MTSS1	1669	-0.3417	0.1133	-0.5637	-0.1196	-3.016	0.0026	Diabetes
8:125629952:T:C	8	125629952	C	MTSS1	1669	-0.3808	0.1296	-0.6347	-0.1268	-2.939	0.003342	Diabetes
9:15254307:T:A	9	15254307	A	TTC39B	1669	-0.2107	0.07233	-0.3525	-0.06892	-2.913	0.00363	Diabetes
9:15254676:C:T	9	15254676	T	TTC39B	1669	-0.2107	0.07233	-0.3525	-0.06892	-2.913	0.00363	Diabetes
9:15256956:T:C	9	15256956	C	TTC39B	1669	-0.1746	0.05129	-0.2752	-0.07411	-3.405	0.0006776	Diabetes
9:15258381:A:G	9	15258381	G	TTC39B	1669	-0.1698	0.05121	-0.2702	-0.06945	-3.316	0.0009321	Diabetes
9:15258747:G:A	9	15258747	A	TTC39B	1669	-0.1871	0.07192	-0.328	-0.0461	-2.601	0.009378	Diabetes
9:15258764:A:G	9	15258764	G	TTC39B	1669	-0.1528	0.05139	-0.2535	-0.05207	-2.973	0.002989	Diabetes
9:15258862:G:T	9	15258862	T	TTC39B	1669	-0.2145	0.07218	-0.3559	-0.073	-2.971	0.003008	Diabetes
9:15258922:C:T	9	15258922	T	TTC39B	1669	-0.2145	0.07218	-0.3559	-0.073	-2.971	0.003008	Diabetes
9:15261429:C:T	9	15261429	T	TTC39B	1669	-0.2214	0.07104	-0.3606	-0.08214	-3.116	0.001864	Diabetes
9:15263232:A:C	9	15263232	C	TTC39B	1669	-0.2227	0.0713	-0.3624	-0.08292	-3.123	0.001822	Diabetes
9:15263351:G:C	9	15263351	C	TTC39B	1669	-0.2131	0.07176	-0.3537	-0.0724	-2.969	0.003031	Diabetes
9:15264438:G:C	9	15264438	C	TTC39B	1669	-0.2131	0.07176	-0.3537	-0.0724	-2.969	0.003031	Diabetes
9:15267056:G:A	9	15267056	A	TTC39B	1669	-0.1473	0.05514	-0.2554	-0.03922	-2.671	0.007628	Diabetes
9:15271918:C:A	9	15271918	A	TTC39B	1669	-0.1505	0.05512	-0.2585	-0.04243	-2.73	0.006404	Diabetes
9:15273466:A:G	9	15273466	G	TTC39B	1669	-0.1521	0.05673	-0.2632	-0.04087	-2.68	0.007428	Diabetes
9:15274436:A:G	9	15274436	G	TTC39B	1669	-0.1783	0.0679	-0.3114	-0.04527	-2.627	0.008703	Diabetes
9:15275582:T:C	9	15275582	C	TTC39B	1669	-0.1492	0.0558	-0.2586	-0.03982	-2.674	0.007577	Diabetes
9:15277350:C:A	9	15277350	A	TTC39B	1669	-0.1765	0.06804	-0.3098	-0.04314	-2.594	0.009569	Diabetes
9:15278594:A:G	9	15278594	G	TTC39B	1669	-0.184	0.06803	-0.3174	-0.05071	-2.705	0.006892	Diabetes
9:15280187:T:C	9	15280187	C	TTC39B	1669	-0.1742	0.0559	-0.2837	-0.06461	-3.116	0.001866	Diabetes
9:15280238:T:C	9	15280238	C	TTC39B	1669	-0.1916	0.06813	-0.3252	-0.05807	-2.812	0.004977	Diabetes
10:90151393:T:A	10	90151393	A	RNLS	1669	-0.1524	0.05623	-0.2626	-0.04215	-2.71	0.006805	Diabetes
10:90151398:A:T	10	90151398	T	RNLS	1669	-0.1527	0.0562	-0.2629	-0.0426	-2.718	0.006635	Diabetes
10:90178820:G:A	10	90178820	G	RNLS	1669	-0.1834	0.0707	-0.322	-0.04487	-2.595	0.009553	Diabetes
10:127680215:T:C	10	127680215	C	FANK1	1669	0.1146	0.04165	0.033	0.1963	2.752	0.005983	Diabetes
10:127680508:C:T	10	127680508	T	FANK1	1669	0.1127	0.04176	0.03089	0.1946	2.7	0.007012	Diabetes
12:32573285:C:T	12	32573285	T	FGD4	1669	0.4772	0.1725	0.1391	0.8154	2.766	0.005736	Diabetes
12:32691754:A:G	12	32691754	G	FGD4	1669	-0.1089	0.04041	-0.1881	-0.02972	-2.695	0.007102	Diabetes
12:32701877:A:G	12	32701877	G	FGD4	1669	-0.1175	0.04194	-0.1997	-0.03528	-2.801	0.00515	Diabetes
12:55967688:G:C	12	55967688	C	OR2AP1	1669	-0.1384	0.04727	-0.2311	-0.04578	-2.928	0.003454	Diabetes
12:55967941:C:T	12	55967941	T	OR2AP1	1669	-0.139	0.04743	-0.232	-0.04607	-2.931	0.003424	Diabetes
12:131573042:C:T	12	131573042	T	ADGRD1	1669	-0.2844	0.1042	-0.4887	-0.08021	-2.73	0.006407	Diabetes
13:42045583:C:T	13	42045583	T	RGCC	1669	-0.4453	0.1627	-0.7641	-0.1265	-2.738	0.006255	Diabetes
16:9930505:T:C	16	9930505	C	GRIN2A	1669	-0.1284	0.04852	-0.2235	-0.03326	-2.645	0.008236	Diabetes
9:15214982:C:G	9	15214982	G	TTC39B	1669	0.1123	0.0433	0.02747	0.1972	2.594	0.009559	Hypertension
9:15229767:G:A	9	15229767	A	TTC39B	1669	0.3564	0.1047	0.1512	0.5617	3.404	0.000681	Hypertension
10:90178820:G:A	10	90178820	G	RNLS	1669	-0.209	0.07035	-0.3469	-0.07109	-2.971	0.003016	Hypertension
10:90301861:A:C	10	90301861	C	RNLS	1669	-0.1991	0.0692	-0.3347	-0.06345	-2.877	0.004067	Hypertension
10:127607827:C:T	10	127607827	T	FANK1	1669	0.09507	0.03511	0.02625	0.1639	2.708	0.006847	Hypertension
12:32566020:A:T	12	32566020	T	FGD4	1669	0.1947	0.07438	0.04889	0.3404	2.617	0.008946	Hypertension
16:9863984:T:A	16	9863984	A	GRIN2A	1669	-0.397	0.1479	-0.6868	-0.1072	-2.685	0.007331	Hypertension
16:9864130:C:A	16	9864130	A	GRIN2A	1669	-0.397	0.1479	-0.6868	-0.1072	-2.685	0.007331	Hypertension
16:9864419:G:A	16	9864419	A	GRIN2A	1669	-0.397	0.1479	-0.6868	-0.1072	-2.685	0.007331	Hypertension
16:9864666:A:G	16	9864666	G	GRIN2A	1669	-0.397	0.1479	-0.6868	-0.1072	-2.685	0.007331	Hypertension
16:9864777:G:A	16	9864777	A	GRIN2A	1669	-0.397	0.1479	-0.6868	-0.1072	-2.685	0.007331	Hypertension
16:9865094:G:A	16	9865094	A	GRIN2A	1669	-0.397	0.1479	-0.6868	-0.1072	-2.685	0.007331	Hypertension
16:9865147:C:T	16	9865147	T	GRIN2A	1669	-0.397	0.1479	-0.6868	-0.1072	-2.685	0.007331	Hypertension
16:9865189:G:A	16	9865189	A	GRIN2A	1669	-0.397	0.1479	-0.6868	-0.1072	-2.685	0.007331	Hypertension
16:9865557:T:A	16	9865557	A	GRIN2A	1669	-0.397	0.1479	-0.6868	-0.1072	-2.685	0.007331	Hypertension
16:9865637:T:G	16	9865637	G	GRIN2A	1669	-0.397	0.1479	-0.6868	-0.1072	-2.685	0.007331	Hypertension
16:9865701:T:C	16	9865701	C	GRIN2A	1669	-0.3954	0.1463	-0.6822	-0.1086	-2.702	0.006964	Hypertension
16:9865960:G:A	16	9865960	A	GRIN2A	1669	-0.397	0.1479	-0.6868	-0.1072	-2.685	0.007331	Hypertension
16:9866056:A:G	16	9866056	G	GRIN2A	1669	-0.397	0.1479	-0.6868	-0.1072	-2.685	0.007331	Hypertension
16:9886248:T:A	16	9886248	A	GRIN2A	1669	-0.397	0.1512	-0.6933	-0.1007	-2.626	0.008721	Hypertension
16:10080362:C:T	16	10080362	T	GRIN2A	1669	0.1917	0.07394	0.04676	0.3366	2.592	0.009617	Hypertension
17:27072463:G:A	17	27072463	A	TRAF4	1669	-0.1188	0.04521	-0.2074	-0.03016	-2.627	0.008691	Hypertension
17:27075423:C:T	17	27075423	T	TRAF4	1669	-0.116	0.04494	-0.2041	-0.02793	-2.581	0.009928	Hypertension
17:27077331:A:G	17	27077331	G	TRAF4	1669	-0.1169	0.04491	-0.2049	-0.02887	-2.603	0.009329	Hypertension
17:27078509:T:C	17	27078509	C	TRAF4	1669	-0.117	0.04495	-0.2051	-0.0289	-2.603	0.009327	Hypertension
17:76007682:C:T	17	76007682	T	TNRC6C	1669	-0.4322	0.1436	-0.7137	-0.1508	-3.01	0.002651	Hypertension
17:76030923:G:A	17	76030923	A	TNRC6C	1669	-0.4264	0.1396	-0.7	-0.1528	-3.055	0.002288	Hypertension
17:76041227:G:A	17	76041227	A	TNRC6C	1669	-0.4488	0.1435	-0.7301	-0.1675	-3.127	0.001795	Hypertension
17:76046676:C:A	17	76046676	A	TNRC6C	1669	-0.4534	0.137	-0.7219	-0.185	-3.311	0.0009507	Hypertension
1:34197041:C:T	1	34197041	T	CSMD2	1669	0.1102	0.04049	0.03088	0.1896	2.723	0.006546	Hypothyroidism
1:34197058:T:C	1	34197058	C	CSMD2	1669	0.1124	0.04028	0.03343	0.1913	2.79	0.005333	Hypothyroidism
1:34444969:A:C	1	34444969	C	CSMD2	1669	-0.3133	0.1044	-0.5178	-0.1087	-3.002	0.002724	Hypothyroidism
1:34451682:C:T	1	34451682	T	CSMD2	1669	-0.3637	0.107	-0.5734	-0.1539	-3.398	0.000695	Hypothyroidism
1:34462829:G:A	1	34462829	A	CSMD2	1669	-0.2501	0.09337	-0.4332	-0.06713	-2.679	0.007459	Hypothyroidism
1:34471559:C:T	1	34471559	T	CSMD2	1669	-0.2547	0.09371	-0.4384	-0.07101	-2.718	0.006642	Hypothyroidism
8:125563624:A:G	8	125563624	G	MTSS1	1669	-0.2583	0.09831	-0.4509	-0.06558	-2.627	0.008692	Hypothyroidism
8:125571478:G:T	8	125571478	G	MTSS1	1669	0.1038	0.03688	0.03149	0.1761	2.814	0.004954	Hypothyroidism
8:125571483:C:T	8	125571483	C	MTSS1	1669	0.1052	0.03691	0.03281	0.1775	2.849	0.004444	Hypothyroidism
8:125571507:T:C	8	125571507	T	MTSS1	1669	0.1165	0.04211	0.03397	0.199	2.767	0.005724	Hypothyroidism
8:125571657:C:T	8	125571657	C	MTSS1	1669	0.1198	0.04203	0.0374	0.2021	2.85	0.00443	Hypothyroidism
8:125571747:T:C	8	125571747	T	MTSS1	1669	0.1064	0.03684	0.03417	0.1786	2.888	0.003932	Hypothyroidism
8:125600818:G:T	8	125600818	T	MTSS1	1669	0.1108	0.03456	0.04304	0.1785	3.205	0.001375	Hypothyroidism
8:125600917:A:G	8	125600917	A	MTSS1	1669	-0.09866	0.03464	-0.1666	-0.03077	-2.848	0.004449	Hypothyroidism
8:125600950:T:C	8	125600950	C	MTSS1	1669	0.103	0.03645	0.03161	0.1745	2.827	0.004749	Hypothyroidism
8:125601780:C:T	8	125601780	T	MTSS1	1669	0.09876	0.03652	0.02717	0.1703	2.704	0.006923	Hypothyroidism
8:125602123:G:A	8	125602123	A	MTSS1	1669	0.1008	0.03655	0.02914	0.1724	2.757	0.005892	Hypothyroidism
8:125602384:C:T	8	125602384	T	MTSS1	1669	0.1016	0.03679	0.02949	0.1737	2.762	0.005816	Hypothyroidism
8:125603057:A:G	8	125603057	A	MTSS1	1669	-0.1009	0.03467	-0.1688	-0.03292	-2.909	0.00367	Hypothyroidism
8:125604211:A:G	8	125604211	G	MTSS1	1669	0.1006	0.03651	0.029	0.1721	2.754	0.005948	Hypothyroidism
8:125604897:T:C	8	125604897	C	MTSS1	1669	0.1108	0.03506	0.04209	0.1795	3.16	0.001604	Hypothyroidism
8:125717703:C:G	8	125717703	G	MTSS1	1669	0.1157	0.04363	0.0302	0.2012	2.652	0.008077	Hypothyroidism
9:15288045:A:G	9	15288045	A	TTC39B	1669	-0.1088	0.04165	-0.1904	-0.02714	-2.612	0.009094	Hypothyroidism
10:90195574:T:A	10	90195574	A	RNLS	1669	0.2172	0.07174	0.07661	0.3578	3.028	0.002502	Hypothyroidism
10:90231945:G:T	10	90231945	T	RNLS	1669	0.237	0.09121	0.05827	0.4158	2.599	0.009437	Hypothyroidism
12:131528851:G:A	12	131528851	A	ADGRD1	1669	0.2638	0.09454	0.07849	0.4491	2.79	0.005327	Hypothyroidism
16:10217492:C:G	16	10217492	G	GRIN2A	1669	0.1726	0.06546	0.04433	0.3009	2.637	0.008438	Hypothyroidism
16:10218006:T:A	16	10218006	A	GRIN2A	1669	0.1803	0.06551	0.05186	0.3087	2.752	0.005996	Hypothyroidism
16:10218633:G:A	16	10218633	A	GRIN2A	1669	0.1726	0.06538	0.04449	0.3008	2.641	0.008355	Hypothyroidism
16:10219104:C:T	16	10219104	T	GRIN2A	1669	0.1726	0.06538	0.04449	0.3008	2.641	0.008355	Hypothyroidism
17:31261801:G:A	17	31261801	A	TMEM98	1669	-0.1162	0.03709	-0.1889	-0.0435	-3.133	0.001762	Hypothyroidism
17:31265855:A:G	17	31265855	G	TMEM98	1669	-0.1078	0.03803	-0.1823	-0.03323	-2.834	0.004657	Hypothyroidism
17:31268111:C:T	17	31268111	T	TMEM98	1669	-0.1142	0.03704	-0.1868	-0.04161	-3.083	0.00208	Hypothyroidism
17:31268378:C:T	17	31268378	T	TMEM98	1669	-0.1112	0.03805	-0.1858	-0.0366	-2.922	0.003526	Hypothyroidism
17:31272370:T:G	17	31272370	G	TMEM98	1669	-0.1157	0.03708	-0.1884	-0.04302	-3.12	0.001837	Hypothyroidism
17:76029269:A:G	17	76029269	G	TNRC6C	1669	-0.1072	0.03717	-0.18	-0.03433	-2.883	0.003984	Hypothyroidism
17:76031225:C:T	17	76031225	C	TNRC6C	1669	0.1042	0.03904	0.02766	0.1807	2.668	0.007695	Hypothyroidism
17:76062428:T:C	17	76062428	C	TNRC6C	1669	-0.09995	0.03725	-0.173	-0.02695	-2.683	0.007359	Hypothyroidism
1:33988036:C:T	1	33988036	T	CSMD2	1669	0.4523	0.157	0.1447	0.76	2.882	0.004002	Insomnia
1:34251312:T:C	1	34251312	C	CSMD2	1669	-0.09984	0.03861	-0.1755	-0.02417	-2.586	0.009793	Insomnia
1:34385826:G:A	1	34385826	A	CSMD2	1669	-0.4181	0.1605	-0.7326	-0.1035	-2.605	0.009271	Insomnia
1:34389692:T:C	1	34389692	C	CSMD2	1669	0.1506	0.0507	0.05127	0.25	2.971	0.003009	Insomnia
1:34390913:C:T	1	34390913	T	CSMD2	1669	0.1501	0.05066	0.05076	0.2494	2.962	0.0031	Insomnia
1:34394682:C:A	1	34394682	A	CSMD2	1669	0.1435	0.05112	0.04329	0.2437	2.807	0.005063	Insomnia
1:34395835:A:G	1	34395835	G	CSMD2	1669	0.1365	0.05048	0.03755	0.2354	2.704	0.006926	Insomnia
1:34396943:T:A	1	34396943	A	CSMD2	1669	0.1437	0.0504	0.04489	0.2425	2.851	0.004418	Insomnia
1:34601540:T:A	1	34601540	A	CSMD2	1669	-0.4225	0.1627	-0.7414	-0.1036	-2.597	0.009493	Insomnia
1:225463033:A:G	1	225463033	G	DNAH14	1669	-0.3889	0.1475	-0.678	-0.09989	-2.637	0.008434	Insomnia
1:225466640:C:A	1	225466640	A	DNAH14	1669	-0.4886	0.1843	-0.8498	-0.1274	-2.651	0.008099	Insomnia
1:225468029:C:T	1	225468029	T	DNAH14	1669	-0.4886	0.1843	-0.8498	-0.1274	-2.651	0.008099	Insomnia
1:225486411:A:G	1	225486411	G	DNAH14	1669	-0.4226	0.1633	-0.7427	-0.1025	-2.587	0.009759	Insomnia
1:225489409:T:C	1	225489409	C	DNAH14	1669	-0.4765	0.1814	-0.8321	-0.1209	-2.626	0.008712	Insomnia
1:225490342:G:A	1	225490342	A	DNAH14	1669	-0.4765	0.1814	-0.8321	-0.1209	-2.626	0.008712	Insomnia
1:225496699:A:G	1	225496699	G	DNAH14	1669	0.1191	0.04065	0.03942	0.1988	2.93	0.003439	Insomnia
1:225498599:A:G	1	225498599	G	DNAH14	1669	0.1182	0.04066	0.03849	0.1979	2.907	0.003703	Insomnia
1:225500992:A:C	1	225500992	C	DNAH14	1669	0.1182	0.04066	0.03849	0.1979	2.907	0.003703	Insomnia
1:225538746:T:C	1	225538746	C	DNAH14	1669	0.1114	0.04274	0.0276	0.1951	2.606	0.009252	Insomnia
1:225541372:A:G	1	225541372	G	DNAH14	1669	0.1114	0.04274	0.0276	0.1951	2.606	0.009252	Insomnia
1:225547881:A:G	1	225547881	G	DNAH14	1669	0.1135	0.04277	0.02969	0.1973	2.654	0.008025	Insomnia
1:225547895:T:C	1	225547895	C	DNAH14	1669	0.1114	0.04274	0.0276	0.1951	2.606	0.009252	Insomnia
1:225549500:C:T	1	225549500	T	DNAH14	1669	0.1114	0.04274	0.0276	0.1951	2.606	0.009252	Insomnia
1:225550711:A:G	1	225550711	G	DNAH14	1669	0.1114	0.04274	0.0276	0.1951	2.606	0.009252	Insomnia
1:225552370:C:T	1	225552370	T	DNAH14	1669	0.1142	0.04266	0.03058	0.1978	2.677	0.00751	Insomnia
1:225552624:G:A	1	225552624	A	DNAH14	1669	0.1152	0.04266	0.03155	0.1988	2.7	0.007015	Insomnia
1:225552650:C:T	1	225552650	T	DNAH14	1669	0.1152	0.04266	0.03155	0.1988	2.7	0.007015	Insomnia
4:113272804:G:A	4	113272804	G	ALPK1	1669	-0.153	0.04308	-0.2375	-0.06861	-3.553	0.0003921	Insomnia
4:113275780:T:C	4	113275780	T	ALPK1	1669	-0.1252	0.04414	-0.2117	-0.03864	-2.835	0.004632	Insomnia
4:113276576:A:G	4	113276576	A	ALPK1	1669	-0.1252	0.04414	-0.2117	-0.03864	-2.835	0.004632	Insomnia
4:113279123:C:T	4	113279123	C	ALPK1	1669	-0.1122	0.04216	-0.1949	-0.0296	-2.662	0.007845	Insomnia
4:113280017:C:A	4	113280017	A	ALPK1	1669	0.1316	0.04979	0.03405	0.2292	2.644	0.008276	Insomnia
4:113280747:C:T	4	113280747	C	ALPK1	1669	-0.1124	0.04207	-0.1948	-0.0299	-2.671	0.007641	Insomnia
4:113281619:A:G	4	113281619	A	ALPK1	1669	-0.1124	0.04207	-0.1948	-0.0299	-2.671	0.007641	Insomnia
4:113319862:A:G	4	113319862	G	ALPK1	1669	-0.1998	0.07186	-0.3406	-0.05894	-2.78	0.005495	Insomnia
8:125569550:A:G	8	125569550	G	MTSS1	1669	0.1434	0.04786	0.04956	0.2372	2.996	0.00278	Insomnia
8:125617524:G:A	8	125617524	A	MTSS1	1669	0.3542	0.1149	0.1291	0.5793	3.084	0.002077	Insomnia
8:125731626:G:A	8	125731626	A	MTSS1	1669	-0.1749	0.06614	-0.3045	-0.04525	-2.644	0.008266	Insomnia
8:125733387:C:G	8	125733387	G	MTSS1	1669	-0.1724	0.06616	-0.3021	-0.04272	-2.606	0.00925	Insomnia
9:15287817:G:C	9	15287817	C	TTC39B	1669	-0.3029	0.1058	-0.5102	-0.09562	-2.864	0.004234	Insomnia
10:90089913:T:G	10	90089913	G	RNLS	1669	0.123	0.04746	0.02997	0.216	2.591	0.009642	Insomnia
10:90108038:A:G	10	90108038	G	RNLS	1669	-0.129	0.04264	-0.2126	-0.04542	-3.025	0.002522	Insomnia
10:90108719:C:T	10	90108719	T	RNLS	1669	-0.1238	0.04266	-0.2074	-0.04017	-2.901	0.003763	Insomnia
10:90114279:T:G	10	90114279	G	RNLS	1669	0.1246	0.04821	0.03014	0.2191	2.585	0.009821	Insomnia
10:90116423:T:C	10	90116423	C	RNLS	1669	0.1253	0.04825	0.03077	0.2199	2.598	0.009471	Insomnia
10:90116871:T:C	10	90116871	C	RNLS	1669	-0.1292	0.04284	-0.2132	-0.04523	-3.016	0.002603	Insomnia
10:90139234:A:G	10	90139234	G	RNLS	1669	-0.1153	0.04284	-0.1992	-0.03132	-2.691	0.007193	Insomnia
10:90140257:C:T	10	90140257	T	RNLS	1669	-0.1415	0.04292	-0.2257	-0.05742	-3.298	0.0009958	Insomnia
1:33988036:C:T	1	33988036	T	CSMD2	1669	-0.4288	0.154	-0.7307	-0.1269	-2.784	0.005434	SleepDuration
1:34068308:T:G	1	34068308	G	CSMD2	1669	-0.131	0.05028	-0.2295	-0.03243	-2.605	0.009272	SleepDuration
1:34601540:T:A	1	34601540	A	CSMD2	1669	0.4283	0.1596	0.1154	0.7412	2.683	0.007367	SleepDuration
1:34616863:A:G	1	34616863	G	CSMD2	1669	0.4521	0.1576	0.1431	0.7611	2.868	0.004182	SleepDuration
1:173472465:G:A	1	173472465	A	SLC9C2	1669	0.2405	0.09186	0.06042	0.4205	2.618	0.008933	SleepDuration
1:173492229:T:G	1	173492229	T	SLC9C2	1669	0.113	0.03876	0.03701	0.1889	2.915	0.003605	SleepDuration
1:173508785:T:C	1	173508785	T	SLC9C2	1669	0.1154	0.03869	0.03961	0.1913	2.984	0.002888	SleepDuration
1:225084219:C:T	1	225084219	T	DNAH14	1669	-0.248	0.08957	-0.4235	-0.07243	-2.769	0.005693	SleepDuration
1:225085562:C:G	1	225085562	G	DNAH14	1669	-0.2463	0.08768	-0.4181	-0.0744	-2.808	0.005037	SleepDuration
1:225085636:A:C	1	225085636	C	DNAH14	1669	-0.2463	0.08768	-0.4181	-0.0744	-2.808	0.005037	SleepDuration
1:225086005:G:C	1	225086005	C	DNAH14	1669	-0.2463	0.08768	-0.4181	-0.0744	-2.808	0.005037	SleepDuration
1:225087593:C:T	1	225087593	T	DNAH14	1669	-0.248	0.08957	-0.4235	-0.07243	-2.769	0.005693	SleepDuration
1:225087609:A:G	1	225087609	G	DNAH14	1669	-0.2463	0.08768	-0.4181	-0.0744	-2.808	0.005037	SleepDuration
1:225087877:A:G	1	225087877	G	DNAH14	1669	-0.2463	0.08768	-0.4181	-0.0744	-2.808	0.005037	SleepDuration
1:225090870:A:C	1	225090870	C	DNAH14	1669	-0.248	0.08957	-0.4235	-0.07243	-2.769	0.005693	SleepDuration
1:225091290:G:T	1	225091290	T	DNAH14	1669	-0.2463	0.08768	-0.4181	-0.0744	-2.808	0.005037	SleepDuration
1:225091357:A:C	1	225091357	C	DNAH14	1669	-0.248	0.08957	-0.4235	-0.07243	-2.769	0.005693	SleepDuration
1:225091500:T:C	1	225091500	C	DNAH14	1669	-0.2463	0.08768	-0.4181	-0.0744	-2.808	0.005037	SleepDuration
1:225092469:T:A	1	225092469	A	DNAH14	1669	-0.2463	0.08768	-0.4181	-0.0744	-2.808	0.005037	SleepDuration
1:225092944:T:C	1	225092944	C	DNAH14	1669	-0.2463	0.08768	-0.4181	-0.0744	-2.808	0.005037	SleepDuration
1:225096306:A:C	1	225096306	C	DNAH14	1669	-0.2463	0.08768	-0.4181	-0.0744	-2.808	0.005037	SleepDuration
1:225182180:A:G	1	225182180	G	DNAH14	1669	-0.2438	0.09377	-0.4276	-0.06003	-2.6	0.0094	SleepDuration
1:225268106:C:A	1	225268106	A	DNAH14	1669	-0.2547	0.09416	-0.4393	-0.07015	-2.705	0.006901	SleepDuration
1:225290806:A:G	1	225290806	G	DNAH14	1669	-0.2438	0.09377	-0.4276	-0.06003	-2.6	0.0094	SleepDuration
1:225355902:A:G	1	225355902	G	DNAH14	1669	0.5062	0.191	0.1318	0.8805	2.65	0.008122	SleepDuration
1:225356302:A:G	1	225356302	G	DNAH14	1669	0.5062	0.191	0.1318	0.8805	2.65	0.008122	SleepDuration
1:225361970:T:A	1	225361970	A	DNAH14	1669	0.5483	0.1898	0.1764	0.9203	2.89	0.003906	SleepDuration
1:225369283:G:A	1	225369283	A	DNAH14	1669	0.5116	0.1851	0.1488	0.8744	2.764	0.005772	SleepDuration
1:225387688:T:C	1	225387688	C	DNAH14	1669	0.5254	0.1882	0.1565	0.8943	2.792	0.005306	SleepDuration
1:225399315:C:A	1	225399315	A	DNAH14	1669	0.5254	0.1882	0.1565	0.8943	2.792	0.005306	SleepDuration
1:225403578:A:G	1	225403578	G	DNAH14	1669	0.5254	0.1882	0.1565	0.8943	2.792	0.005306	SleepDuration
1:225406349:T:C	1	225406349	C	DNAH14	1669	0.5254	0.1882	0.1565	0.8943	2.792	0.005306	SleepDuration
1:225410877:A:G	1	225410877	G	DNAH14	1669	0.5648	0.1863	0.1996	0.9299	3.031	0.002472	SleepDuration
1:225417880:C:T	1	225417880	T	DNAH14	1669	0.4348	0.1595	0.1222	0.7475	2.726	0.006482	SleepDuration
1:225419456:T:C	1	225419456	C	DNAH14	1669	0.4348	0.1595	0.1222	0.7475	2.726	0.006482	SleepDuration
1:225419667:G:C	1	225419667	C	DNAH14	1669	0.5319	0.1927	0.1541	0.9096	2.76	0.005849	SleepDuration
1:225421376:C:T	1	225421376	T	DNAH14	1669	0.5319	0.1927	0.1541	0.9096	2.76	0.005849	SleepDuration
1:225422107:G:T	1	225422107	T	DNAH14	1669	0.5319	0.1927	0.1541	0.9096	2.76	0.005849	SleepDuration
1:225423103:A:G	1	225423103	G	DNAH14	1669	0.565	0.1929	0.1869	0.9432	2.929	0.003451	SleepDuration
1:225423505:T:C	1	225423505	C	DNAH14	1669	0.5319	0.1927	0.1541	0.9096	2.76	0.005849	SleepDuration
1:225425045:T:C	1	225425045	C	DNAH14	1669	0.5319	0.1927	0.1541	0.9096	2.76	0.005849	SleepDuration
1:225427066:A:G	1	225427066	G	DNAH14	1669	0.565	0.1929	0.1869	0.9432	2.929	0.003451	SleepDuration
1:225427177:T:A	1	225427177	A	DNAH14	1669	0.5319	0.1927	0.1541	0.9096	2.76	0.005849	SleepDuration
1:225427237:A:C	1	225427237	C	DNAH14	1669	0.5319	0.1927	0.1541	0.9096	2.76	0.005849	SleepDuration
1:225427861:T:C	1	225427861	C	DNAH14	1669	0.565	0.1929	0.1869	0.9432	2.929	0.003451	SleepDuration
1:225427892:G:A	1	225427892	A	DNAH14	1669	0.565	0.1929	0.1869	0.9432	2.929	0.003451	SleepDuration
1:225429946:T:A	1	225429946	A	DNAH14	1669	0.4469	0.1532	0.1468	0.7471	2.918	0.003568	SleepDuration
1:225431306:C:T	1	225431306	T	DNAH14	1669	0.4348	0.1595	0.1222	0.7475	2.726	0.006482	SleepDuration
1:225431874:G:T	1	225431874	T	DNAH14	1669	0.5319	0.1927	0.1541	0.9096	2.76	0.005849	SleepDuration
1:225432499:A:C	1	225432499	C	DNAH14	1669	0.565	0.1929	0.1869	0.9432	2.929	0.003451	SleepDuration
1:225435891:G:A	1	225435891	A	DNAH14	1669	0.5319	0.1927	0.1541	0.9096	2.76	0.005849	SleepDuration
1:225436576:C:A	1	225436576	A	DNAH14	1669	0.5319	0.1927	0.1541	0.9096	2.76	0.005849	SleepDuration
1:225437115:T:C	1	225437115	C	DNAH14	1669	0.5319	0.1927	0.1541	0.9096	2.76	0.005849	SleepDuration
1:225439377:C:T	1	225439377	T	DNAH14	1669	0.5319	0.1927	0.1541	0.9096	2.76	0.005849	SleepDuration
1:225439988:T:C	1	225439988	C	DNAH14	1669	0.4348	0.1595	0.1222	0.7475	2.726	0.006482	SleepDuration
1:225440542:A:C	1	225440542	C	DNAH14	1669	0.565	0.1929	0.1869	0.9432	2.929	0.003451	SleepDuration
1:225441086:C:T	1	225441086	T	DNAH14	1669	0.5319	0.1927	0.1541	0.9096	2.76	0.005849	SleepDuration
1:225442210:C:G	1	225442210	G	DNAH14	1669	0.5319	0.1927	0.1541	0.9096	2.76	0.005849	SleepDuration
1:225443089:G:T	1	225443089	T	DNAH14	1669	0.5319	0.1927	0.1541	0.9096	2.76	0.005849	SleepDuration
1:225443136:G:A	1	225443136	A	DNAH14	1669	0.5319	0.1927	0.1541	0.9096	2.76	0.005849	SleepDuration
1:225444638:C:T	1	225444638	T	DNAH14	1669	0.5319	0.1927	0.1541	0.9096	2.76	0.005849	SleepDuration
1:225444869:G:C	1	225444869	C	DNAH14	1669	0.5319	0.1927	0.1541	0.9096	2.76	0.005849	SleepDuration
1:225444895:G:A	1	225444895	A	DNAH14	1669	0.4016	0.1556	0.09675	0.7065	2.582	0.009909	SleepDuration
1:225445384:T:C	1	225445384	C	DNAH14	1669	0.5319	0.1927	0.1541	0.9096	2.76	0.005849	SleepDuration
1:225445652:G:T	1	225445652	T	DNAH14	1669	0.4348	0.1595	0.1222	0.7475	2.726	0.006482	SleepDuration
1:225447336:A:G	1	225447336	G	DNAH14	1669	0.5319	0.1927	0.1541	0.9096	2.76	0.005849	SleepDuration
1:225450236:A:G	1	225450236	G	DNAH14	1669	0.5449	0.1896	0.1733	0.9165	2.874	0.004106	SleepDuration
1:225450905:C:T	1	225450905	T	DNAH14	1669	0.4348	0.1595	0.1222	0.7475	2.726	0.006482	SleepDuration
1:225452393:T:G	1	225452393	G	DNAH14	1669	0.4348	0.1595	0.1222	0.7475	2.726	0.006482	SleepDuration
1:225455588:T:C	1	225455588	C	DNAH14	1669	0.565	0.1929	0.1869	0.9432	2.929	0.003451	SleepDuration
1:225463033:A:G	1	225463033	G	DNAH14	1669	0.4961	0.1445	0.2129	0.7793	3.434	0.0006104	SleepDuration
1:225467252:C:T	1	225467252	T	DNAH14	1669	0.5356	0.1528	0.2361	0.8351	3.505	0.0004683	SleepDuration
1:225471683:G:A	1	225471683	A	DNAH14	1669	0.5511	0.1647	0.2283	0.8739	3.346	0.0008373	SleepDuration
1:225473568:G:A	1	225473568	A	DNAH14	1669	0.5511	0.1647	0.2283	0.8739	3.346	0.0008373	SleepDuration
1:225477869:A:G	1	225477869	G	DNAH14	1669	0.5356	0.1528	0.2361	0.8351	3.505	0.0004683	SleepDuration
1:225480049:T:C	1	225480049	C	DNAH14	1669	0.5572	0.1684	0.2271	0.8874	3.308	0.0009591	SleepDuration
1:225485833:C:T	1	225485833	T	DNAH14	1669	0.5131	0.1496	0.2198	0.8064	3.429	0.0006204	SleepDuration
1:225486411:A:G	1	225486411	G	DNAH14	1669	0.5042	0.1601	0.1904	0.818	3.149	0.001667	SleepDuration
1:225495697:G:A	1	225495697	A	DNAH14	1669	-0.1184	0.04205	-0.2009	-0.03603	-2.817	0.004907	SleepDuration
1:225496699:A:G	1	225496699	G	DNAH14	1669	-0.1228	0.03988	-0.2009	-0.04461	-3.079	0.002113	SleepDuration
1:225498599:A:G	1	225498599	G	DNAH14	1669	-0.1271	0.03988	-0.2052	-0.04893	-3.187	0.001464	SleepDuration
1:225500992:A:C	1	225500992	C	DNAH14	1669	-0.1271	0.03988	-0.2052	-0.04893	-3.187	0.001464	SleepDuration
1:225538052:C:T	1	225538052	T	DNAH14	1669	-0.1304	0.04645	-0.2215	-0.03941	-2.808	0.005039	SleepDuration
1:225538746:T:C	1	225538746	C	DNAH14	1669	-0.1133	0.04193	-0.1955	-0.03112	-2.702	0.006958	SleepDuration
1:225541372:A:G	1	225541372	G	DNAH14	1669	-0.1133	0.04193	-0.1955	-0.03112	-2.702	0.006958	SleepDuration
1:225547881:A:G	1	225547881	G	DNAH14	1669	-0.1158	0.04196	-0.1981	-0.03361	-2.761	0.005828	SleepDuration
1:225547895:T:C	1	225547895	C	DNAH14	1669	-0.1133	0.04193	-0.1955	-0.03112	-2.702	0.006958	SleepDuration
1:225549500:C:T	1	225549500	T	DNAH14	1669	-0.1133	0.04193	-0.1955	-0.03112	-2.702	0.006958	SleepDuration
1:225550711:A:G	1	225550711	G	DNAH14	1669	-0.1133	0.04193	-0.1955	-0.03112	-2.702	0.006958	SleepDuration
1:225552370:C:T	1	225552370	T	DNAH14	1669	-0.1154	0.04186	-0.1975	-0.03338	-2.757	0.005889	SleepDuration
1:225552624:G:A	1	225552624	A	DNAH14	1669	-0.1171	0.04185	-0.1991	-0.03504	-2.797	0.005212	SleepDuration
1:225552650:C:T	1	225552650	T	DNAH14	1669	-0.1171	0.04185	-0.1991	-0.03504	-2.797	0.005212	SleepDuration
4:111027405:T:C	4	111027405	C	ELOVL6	1669	0.1039	0.03514	0.03501	0.1728	2.956	0.003156	SleepDuration
4:111027822:A:G	4	111027822	G	ELOVL6	1669	0.1039	0.03514	0.03501	0.1728	2.956	0.003156	SleepDuration
4:113272683:G:T	4	113272683	T	ALPK1	1669	-0.1054	0.03651	-0.1769	-0.03382	-2.886	0.003947	SleepDuration
4:113274057:T:C	4	113274057	C	ALPK1	1669	-0.106	0.03644	-0.1774	-0.03458	-2.909	0.003675	SleepDuration
4:113275854:C:G	4	113275854	G	ALPK1	1669	-0.1047	0.03652	-0.1762	-0.0331	-2.866	0.004204	SleepDuration
4:113278057:C:T	4	113278057	T	ALPK1	1669	-0.1018	0.03641	-0.1732	-0.03047	-2.797	0.00522	SleepDuration
4:113278511:T:C	4	113278511	C	ALPK1	1669	-0.1013	0.03637	-0.1726	-0.03002	-2.785	0.005409	SleepDuration
4:113278606:C:T	4	113278606	T	ALPK1	1669	-0.09996	0.03647	-0.1714	-0.02847	-2.741	0.006197	SleepDuration
4:113284787:A:C	4	113284787	C	ALPK1	1669	-0.09944	0.03644	-0.1709	-0.02803	-2.729	0.006417	SleepDuration
4:113287758:G:T	4	113287758	T	ALPK1	1669	-0.09996	0.03647	-0.1714	-0.02847	-2.741	0.006197	SleepDuration
4:113287834:C:A	4	113287834	A	ALPK1	1669	-0.09996	0.03647	-0.1714	-0.02847	-2.741	0.006197	SleepDuration
4:113289221:G:A	4	113289221	A	ALPK1	1669	-0.09996	0.03647	-0.1714	-0.02847	-2.741	0.006197	SleepDuration
4:113289293:C:T	4	113289293	T	ALPK1	1669	-0.09996	0.03647	-0.1714	-0.02847	-2.741	0.006197	SleepDuration
4:113289667:G:T	4	113289667	T	ALPK1	1669	-0.09996	0.03647	-0.1714	-0.02847	-2.741	0.006197	SleepDuration
4:113292054:T:G	4	113292054	G	ALPK1	1669	-0.09944	0.03644	-0.1709	-0.02803	-2.729	0.006417	SleepDuration
4:113304342:A:G	4	113304342	G	ALPK1	1669	-0.09092	0.03473	-0.159	-0.02286	-2.618	0.008921	SleepDuration
4:113305433:G:A	4	113305433	A	ALPK1	1669	-0.09092	0.03473	-0.159	-0.02286	-2.618	0.008921	SleepDuration
4:113305623:A:G	4	113305623	G	ALPK1	1669	-0.09092	0.03473	-0.159	-0.02286	-2.618	0.008921	SleepDuration
4:113306879:T:C	4	113306879	C	ALPK1	1669	-0.1081	0.03532	-0.1773	-0.03884	-3.06	0.002253	SleepDuration
4:113307913:G:A	4	113307913	A	ALPK1	1669	-0.1081	0.03532	-0.1773	-0.03884	-3.06	0.002253	SleepDuration
4:113308484:T:C	4	113308484	C	ALPK1	1669	-0.1056	0.03529	-0.1748	-0.03645	-2.993	0.002806	SleepDuration
4:113309647:G:A	4	113309647	A	ALPK1	1669	-0.1107	0.03617	-0.1816	-0.03977	-3.06	0.002252	SleepDuration
4:113310036:A:C	4	113310036	C	ALPK1	1669	-0.1107	0.03617	-0.1816	-0.03977	-3.06	0.002252	SleepDuration
4:113310480:G:A	4	113310480	A	ALPK1	1669	-0.1107	0.03617	-0.1816	-0.03977	-3.06	0.002252	SleepDuration
4:113310596:C:A	4	113310596	A	ALPK1	1669	-0.1107	0.03617	-0.1816	-0.03977	-3.06	0.002252	SleepDuration
4:113310635:C:T	4	113310635	T	ALPK1	1669	-0.1107	0.03617	-0.1816	-0.03977	-3.06	0.002252	SleepDuration
4:113311172:A:G	4	113311172	G	ALPK1	1669	-0.1085	0.03612	-0.1793	-0.03774	-3.005	0.002696	SleepDuration
4:113311353:A:G	4	113311353	G	ALPK1	1669	-0.1085	0.03612	-0.1793	-0.03774	-3.005	0.002696	SleepDuration
4:113311741:T:G	4	113311741	G	ALPK1	1669	-0.1107	0.03617	-0.1816	-0.03977	-3.06	0.002252	SleepDuration
4:113311790:C:A	4	113311790	A	ALPK1	1669	-0.09275	0.03439	-0.1602	-0.02535	-2.697	0.007062	SleepDuration
4:113312667:A:G	4	113312667	G	ALPK1	1669	-0.1085	0.03612	-0.1793	-0.03774	-3.005	0.002696	SleepDuration
4:113313848:A:C	4	113313848	C	ALPK1	1669	-0.1035	0.03605	-0.1742	-0.03284	-2.871	0.004147	SleepDuration
4:113313986:T:C	4	113313986	C	ALPK1	1669	-0.1005	0.03616	-0.1713	-0.0296	-2.779	0.005523	SleepDuration
4:113317186:T:C	4	113317186	T	ALPK1	1669	0.103	0.03911	0.02639	0.1797	2.635	0.008498	SleepDuration
4:113317475:T:C	4	113317475	T	ALPK1	1669	0.1039	0.0391	0.02732	0.1806	2.659	0.007921	SleepDuration
4:113320917:T:C	4	113320917	T	ALPK1	1669	0.1059	0.03902	0.02944	0.1824	2.715	0.006706	SleepDuration
4:113323433:T:C	4	113323433	T	ALPK1	1669	0.102	0.03908	0.02539	0.1786	2.609	0.009149	SleepDuration
9:15283097:C:T	9	15283097	T	TTC39B	1669	0.213	0.07423	0.06749	0.3585	2.869	0.004167	SleepDuration
9:15284640:G:A	9	15284640	A	TTC39B	1669	0.2164	0.07404	0.07126	0.3615	2.922	0.003522	SleepDuration
9:15284724:T:C	9	15284724	C	TTC39B	1669	0.2169	0.07474	0.07039	0.3634	2.902	0.003759	SleepDuration
9:15285022:G:C	9	15285022	C	TTC39B	1669	0.2155	0.0742	0.07007	0.3609	2.904	0.00373	SleepDuration
10:90320637:A:T	10	90320637	T	RNLS	1669	0.3621	0.09003	0.1857	0.5386	4.022	6.02e-05	SleepDuration
10:90332928:T:G	10	90332928	G	RNLS	1669	0.3686	0.08995	0.1923	0.5449	4.098	4.374e-05	SleepDuration
10:127660777:A:G	10	127660777	G	FANK1	1669	-0.09044	0.0349	-0.1588	-0.02204	-2.591	0.009641	SleepDuration
10:127661022:G:A	10	127661022	A	FANK1	1669	-0.09309	0.03496	-0.1616	-0.02456	-2.662	0.007832	SleepDuration
12:131561134:T:C	12	131561134	T	ADGRD1	1669	0.09428	0.03485	0.02599	0.1626	2.706	0.006886	SleepDuration
12:131562681:T:C	12	131562681	T	ADGRD1	1669	0.1814	0.06372	0.05647	0.3063	2.846	0.00448	SleepDuration
12:131562765:A:G	12	131562765	A	ADGRD1	1669	0.1814	0.06372	0.05647	0.3063	2.846	0.00448	SleepDuration
12:131563138:A:G	12	131563138	A	ADGRD1	1669	0.1814	0.06372	0.05647	0.3063	2.846	0.00448	SleepDuration
12:131563279:A:G	12	131563279	A	ADGRD1	1669	0.1814	0.06372	0.05647	0.3063	2.846	0.00448	SleepDuration
12:131564986:A:G	12	131564986	A	ADGRD1	1669	0.1814	0.06372	0.05647	0.3063	2.846	0.00448	SleepDuration
12:131566981:T:C	12	131566981	T	ADGRD1	1669	0.1686	0.06338	0.04434	0.2928	2.66	0.007901	SleepDuration
12:131567205:T:G	12	131567205	T	ADGRD1	1669	0.1812	0.06365	0.05646	0.306	2.847	0.004468	SleepDuration
12:131567633:T:C	12	131567633	T	ADGRD1	1669	0.1812	0.06365	0.05646	0.306	2.847	0.004468	SleepDuration
12:131568067:A:G	12	131568067	A	ADGRD1	1669	0.1708	0.06403	0.04535	0.2963	2.668	0.007701	SleepDuration
12:131569770:G:A	12	131569770	A	ADGRD1	1669	0.1799	0.06427	0.05393	0.3059	2.799	0.005184	SleepDuration
12:131569771:G:T	12	131569771	T	ADGRD1	1669	0.1773	0.06417	0.05159	0.3031	2.764	0.005774	SleepDuration
12:131570281:G:A	12	131570281	A	ADGRD1	1669	0.1799	0.06427	0.05393	0.3059	2.799	0.005184	SleepDuration
12:131570435:G:A	12	131570435	A	ADGRD1	1669	0.1773	0.06417	0.05159	0.3031	2.764	0.005774	SleepDuration
12:131573272:G:C	12	131573272	G	ADGRD1	1669	0.1504	0.05426	0.04401	0.2567	2.771	0.005652	SleepDuration
12:131573310:A:C	12	131573310	A	ADGRD1	1669	0.1522	0.05416	0.04608	0.2584	2.811	0.005002	SleepDuration
12:131573316:G:T	12	131573316	T	ADGRD1	1669	0.2321	0.06645	0.1018	0.3623	3.492	0.0004915	SleepDuration
12:131573548:C:T	12	131573548	C	ADGRD1	1669	0.1529	0.05435	0.04639	0.2594	2.814	0.004957	SleepDuration
12:131574490:G:A	12	131574490	A	ADGRD1	1669	0.2321	0.06645	0.1018	0.3623	3.492	0.0004915	SleepDuration
12:131574960:T:C	12	131574960	C	ADGRD1	1669	0.2275	0.06635	0.09751	0.3576	3.43	0.0006192	SleepDuration
12:131576247:C:A	12	131576247	C	ADGRD1	1669	0.22	0.06562	0.09143	0.3487	3.353	0.000817	SleepDuration
12:131577983:T:C	12	131577983	C	ADGRD1	1669	0.2321	0.06656	0.1016	0.3626	3.487	0.0005017	SleepDuration
12:131578968:C:T	12	131578968	T	ADGRD1	1669	0.2308	0.06668	0.1001	0.3615	3.461	0.0005516	SleepDuration
12:131580472:C:T	12	131580472	T	ADGRD1	1669	0.1409	0.05463	0.03384	0.248	2.579	0.009986	SleepDuration
12:131581822:G:T	12	131581822	T	ADGRD1	1669	0.2308	0.06668	0.1001	0.3615	3.461	0.0005516	SleepDuration
12:131582153:G:T	12	131582153	G	ADGRD1	1669	0.2395	0.0685	0.1053	0.3738	3.497	0.0004834	SleepDuration
16:9886248:T:A	16	9886248	A	GRIN2A	1669	-0.4264	0.149	-0.7184	-0.1344	-2.862	0.004258	SleepDuration
16:9898454:G:A	16	9898454	A	GRIN2A	1669	-0.4363	0.1505	-0.7312	-0.1413	-2.899	0.003794	SleepDuration
16:9900279:G:A	16	9900279	A	GRIN2A	1669	-0.4363	0.1505	-0.7312	-0.1413	-2.899	0.003794	SleepDuration
16:9903152:C:T	16	9903152	T	GRIN2A	1669	-0.4363	0.1505	-0.7312	-0.1413	-2.899	0.003794	SleepDuration
16:9907399:G:A	16	9907399	A	GRIN2A	1669	-0.4363	0.1505	-0.7312	-0.1413	-2.899	0.003794	SleepDuration
16:9909974:G:C	16	9909974	C	GRIN2A	1669	-0.4363	0.1505	-0.7312	-0.1413	-2.899	0.003794	SleepDuration
16:10162644:T:C	16	10162644	C	GRIN2A	1669	0.8403	0.3248	0.2038	1.477	2.587	0.009754	SleepDuration
16:10163294:A:G	16	10163294	G	GRIN2A	1669	0.7871	0.305	0.1893	1.385	2.581	0.00995	SleepDuration
16:10164263:C:T	16	10164263	T	GRIN2A	1669	0.8403	0.3248	0.2038	1.477	2.587	0.009754	SleepDuration
22:25596227:C:T	22	25596227	T	CRYBB3	1669	0.3049	0.1141	0.08125	0.5285	2.672	0.007613	SleepDuration
22:25596311:G:A	22	25596311	A	CRYBB3	1669	0.3049	0.1141	0.08125	0.5285	2.672	0.007613	SleepDuration

## Sheet: Suppl.Table.7
Suppl.Table.7. Nominal associations (p<0.01) between Li response-linked genes and PGS for comorbid conditions in BP-II ConLiGen participants
SNP.ID	CHR	BP	A1	Gene	N	BETA	SE	L95	U95	STAT	P	Pheno
1:34017122:A:G	1	34017122	G	CSMD2	370	-0.501	0.1856	-0.8648	-0.1372	-2.699	0.007289	Chronotype
1:34100394:G:A	1	34100394	A	CSMD2	370	0.2666	0.1018	0.06716	0.4661	2.62	0.009172	Chronotype
1:34321653:A:G	1	34321653	G	CSMD2	370	0.5603	0.1941	0.1799	0.9407	2.887	0.004128	Chronotype
1:225558993:G:T	1	225558993	T	DNAH14	370	0.585	0.225	0.1441	1.026	2.6	0.009705	Chronotype
1:225561145:G:C	1	225561145	C	DNAH14	370	0.585	0.225	0.1441	1.026	2.6	0.009705	Chronotype
1:225574904:A:C	1	225574904	C	DNAH14	370	1.017	0.392	0.2485	1.785	2.594	0.009881	Chronotype
4:113309088:A:G	4	113309088	A	ALPK1	370	-0.2564	0.09449	-0.4416	-0.07117	-2.713	0.006988	Chronotype
8:125629952:T:C	8	125629952	C	MTSS1	370	0.8096	0.2819	0.2571	1.362	2.872	0.004326	Chronotype
8:125702761:T:C	8	125702761	C	MTSS1	370	-0.3782	0.1206	-0.6146	-0.1418	-3.136	0.001859	Chronotype
8:125718491:G:A	8	125718491	A	MTSS1	370	-0.2989	0.1143	-0.523	-0.07483	-2.615	0.009315	Chronotype
16:10167897:C:T	16	10167897	T	GRIN2A	370	-0.2758	0.08772	-0.4478	-0.1039	-3.144	0.001805	Chronotype
16:10179147:G:C	16	10179147	C	GRIN2A	370	0.4583	0.1768	0.1118	0.8048	2.592	0.009928	Chronotype
16:10179238:C:T	16	10179238	T	GRIN2A	370	0.5133	0.1775	0.1654	0.8611	2.892	0.004063	Chronotype
16:10180409:A:G	16	10180409	G	GRIN2A	370	0.5337	0.1792	0.1825	0.8849	2.978	0.003098	Chronotype
16:10180651:A:G	16	10180651	G	GRIN2A	370	0.4912	0.1803	0.1379	0.8445	2.725	0.006746	Chronotype
16:10181912:G:A	16	10181912	G	GRIN2A	370	0.5337	0.1792	0.1825	0.8849	2.978	0.003098	Chronotype
16:10182484:T:A	16	10182484	T	GRIN2A	370	0.2989	0.09798	0.1069	0.491	3.051	0.002452	Chronotype
16:10183081:C:T	16	10183081	T	GRIN2A	370	0.504	0.1745	0.1619	0.846	2.888	0.00412	Chronotype
16:10183087:T:C	16	10183087	T	GRIN2A	370	0.504	0.1745	0.1619	0.846	2.888	0.00412	Chronotype
16:10184166:G:A	16	10184166	A	GRIN2A	370	0.5337	0.1792	0.1825	0.8849	2.978	0.003098	Chronotype
16:10201453:C:T	16	10201453	T	GRIN2A	370	0.4392	0.1635	0.1187	0.7596	2.686	0.007566	Chronotype
16:10201486:G:A	16	10201486	A	GRIN2A	370	0.4392	0.1635	0.1187	0.7596	2.686	0.007566	Chronotype
16:10202650:G:A	16	10202650	G	GRIN2A	370	0.4392	0.1635	0.1187	0.7596	2.686	0.007566	Chronotype
16:10202802:G:A	16	10202802	G	GRIN2A	370	0.4392	0.1635	0.1187	0.7596	2.686	0.007566	Chronotype
16:10202974:A:C	16	10202974	A	GRIN2A	370	0.4392	0.1635	0.1187	0.7596	2.686	0.007566	Chronotype
16:10203539:G:A	16	10203539	G	GRIN2A	370	0.4392	0.1635	0.1187	0.7596	2.686	0.007566	Chronotype
16:10203549:T:G	16	10203549	T	GRIN2A	370	0.4392	0.1635	0.1187	0.7596	2.686	0.007566	Chronotype
16:10204169:C:T	16	10204169	T	GRIN2A	370	0.4358	0.1628	0.1168	0.7548	2.678	0.007758	Chronotype
16:10204360:C:T	16	10204360	T	GRIN2A	370	0.4392	0.1635	0.1187	0.7596	2.686	0.007566	Chronotype
17:76029269:A:G	17	76029269	G	TNRC6C	370	0.2431	0.08448	0.07756	0.4087	2.878	0.004244	Chronotype
17:76062428:T:C	17	76062428	C	TNRC6C	370	0.2223	0.08372	0.05824	0.3864	2.656	0.008274	Chronotype
22:25595556:G:T	22	25595556	T	CRYBB3	370	-0.3887	0.1406	-0.6643	-0.1132	-2.765	0.00599	Chronotype
1:34344869:G:A	1	34344869	A	CSMD2	370	0.3703	0.1376	0.1006	0.6401	2.691	0.007466	Diabetes
1:34347106:G:A	1	34347106	A	CSMD2	370	0.3703	0.1376	0.1006	0.6401	2.691	0.007466	Diabetes
1:34347846:G:A	1	34347846	A	CSMD2	370	0.3703	0.1376	0.1006	0.6401	2.691	0.007466	Diabetes
1:34347978:T:C	1	34347978	C	CSMD2	370	0.3703	0.1376	0.1006	0.6401	2.691	0.007466	Diabetes
1:34347997:T:C	1	34347997	C	CSMD2	370	0.3703	0.1376	0.1006	0.6401	2.691	0.007466	Diabetes
1:34348076:A:G	1	34348076	G	CSMD2	370	0.3703	0.1376	0.1006	0.6401	2.691	0.007466	Diabetes
1:34349375:A:G	1	34349375	G	CSMD2	370	0.3703	0.1376	0.1006	0.6401	2.691	0.007466	Diabetes
1:34349388:C:T	1	34349388	T	CSMD2	370	0.3703	0.1376	0.1006	0.6401	2.691	0.007466	Diabetes
1:34349538:C:T	1	34349538	T	CSMD2	370	0.3703	0.1376	0.1006	0.6401	2.691	0.007466	Diabetes
1:225137246:A:G	1	225137246	A	DNAH14	370	0.2247	0.08385	0.06034	0.389	2.68	0.007716	Diabetes
1:225141083:C:T	1	225141083	T	DNAH14	370	-0.2422	0.08372	-0.4063	-0.07815	-2.893	0.004046	Diabetes
1:225152505:G:A	1	225152505	A	DNAH14	370	-0.2456	0.08329	-0.4088	-0.08233	-2.948	0.003405	Diabetes
1:225200058:A:G	1	225200058	A	DNAH14	370	0.2183	0.08386	0.05391	0.3826	2.603	0.009634	Diabetes
1:225221861:T:C	1	225221861	C	DNAH14	370	0.2183	0.08386	0.05391	0.3826	2.603	0.009634	Diabetes
1:225234649:A:G	1	225234649	G	DNAH14	370	-0.2358	0.08372	-0.3999	-0.07166	-2.816	0.005136	Diabetes
1:225241094:C:G	1	225241094	G	DNAH14	370	-0.2358	0.08372	-0.3999	-0.07166	-2.816	0.005136	Diabetes
1:225254502:C:T	1	225254502	T	DNAH14	370	-0.2309	0.08833	-0.4041	-0.05782	-2.615	0.009314	Diabetes
1:225257997:G:A	1	225257997	A	DNAH14	370	0.2522	0.08209	0.0913	0.4131	3.072	0.002289	Diabetes
1:225260308:A:G	1	225260308	G	DNAH14	370	-0.2139	0.08085	-0.3724	-0.05546	-2.646	0.008508	Diabetes
1:225265424:C:T	1	225265424	T	DNAH14	370	-0.2358	0.08372	-0.3999	-0.07166	-2.816	0.005136	Diabetes
1:225272982:A:G	1	225272982	G	DNAH14	370	-0.2358	0.08372	-0.3999	-0.07166	-2.816	0.005136	Diabetes
1:225273833:A:T	1	225273833	A	DNAH14	370	-0.2219	0.08531	-0.3891	-0.05473	-2.602	0.009667	Diabetes
1:225287925:G:A	1	225287925	G	DNAH14	370	0.2183	0.08386	0.05391	0.3826	2.603	0.009634	Diabetes
1:225288089:G:A	1	225288089	A	DNAH14	370	-0.2358	0.08372	-0.3999	-0.07166	-2.816	0.005136	Diabetes
1:225295236:T:G	1	225295236	T	DNAH14	370	0.2183	0.08386	0.05391	0.3826	2.603	0.009634	Diabetes
1:225304282:C:T	1	225304282	T	DNAH14	370	-0.2139	0.08085	-0.3724	-0.05546	-2.646	0.008508	Diabetes
1:225304971:A:C	1	225304971	A	DNAH14	370	0.2374	0.08154	0.0776	0.3972	2.912	0.003824	Diabetes
1:225313961:A:G	1	225313961	A	DNAH14	370	0.2183	0.08386	0.05391	0.3826	2.603	0.009634	Diabetes
1:225334287:G:A	1	225334287	A	DNAH14	370	-0.2376	0.0839	-0.4021	-0.07319	-2.832	0.004884	Diabetes
1:225350254:G:C	1	225350254	C	DNAH14	370	-1.128	0.3903	-1.893	-0.3628	-2.889	0.004096	Diabetes
1:225353670:C:T	1	225353670	T	DNAH14	370	-1.128	0.3903	-1.893	-0.3628	-2.889	0.004096	Diabetes
1:225362412:T:C	1	225362412	C	DNAH14	370	-1.128	0.3903	-1.893	-0.3628	-2.889	0.004096	Diabetes
1:225370559:A:T	1	225370559	A	DNAH14	370	0.2429	0.08302	0.08022	0.4057	2.926	0.003651	Diabetes
1:225384113:T:C	1	225384113	T	DNAH14	370	0.2711	0.08105	0.1122	0.43	3.345	0.0009118	Diabetes
1:225433451:T:C	1	225433451	T	DNAH14	370	0.2378	0.08203	0.077	0.3986	2.899	0.003981	Diabetes
1:225442953:G:A	1	225442953	G	DNAH14	370	0.2378	0.08203	0.077	0.3986	2.899	0.003981	Diabetes
1:225448563:T:G	1	225448563	T	DNAH14	370	0.2643	0.07995	0.1076	0.421	3.305	0.001046	Diabetes
1:225462887:G:C	1	225462887	G	DNAH14	370	0.2215	0.08255	0.05971	0.3833	2.683	0.007633	Diabetes
1:225471709:A:C	1	225471709	A	DNAH14	370	0.225	0.0815	0.06529	0.3848	2.761	0.006061	Diabetes
1:225475103:G:A	1	225475103	G	DNAH14	370	0.2235	0.08118	0.06436	0.3826	2.753	0.006212	Diabetes
1:225477491:C:T	1	225477491	T	DNAH14	370	-0.2239	0.07971	-0.3801	-0.06763	-2.808	0.005253	Diabetes
1:225477546:A:C	1	225477546	C	DNAH14	370	-0.2239	0.07971	-0.3801	-0.06763	-2.808	0.005253	Diabetes
1:225477793:T:G	1	225477793	G	DNAH14	370	-0.2239	0.07971	-0.3801	-0.06763	-2.808	0.005253	Diabetes
1:225481081:C:T	1	225481081	T	DNAH14	370	-0.2239	0.07971	-0.3801	-0.06763	-2.808	0.005253	Diabetes
1:225481325:G:T	1	225481325	G	DNAH14	370	0.225	0.0815	0.06529	0.3848	2.761	0.006061	Diabetes
1:225481532:T:A	1	225481532	A	DNAH14	370	-0.2238	0.07958	-0.3798	-0.06784	-2.812	0.00519	Diabetes
1:225483669:A:G	1	225483669	A	DNAH14	370	0.225	0.0815	0.06529	0.3848	2.761	0.006061	Diabetes
1:225484498:C:A	1	225484498	C	DNAH14	370	0.225	0.0815	0.06529	0.3848	2.761	0.006061	Diabetes
1:225485544:T:A	1	225485544	T	DNAH14	370	0.225	0.0815	0.06529	0.3848	2.761	0.006061	Diabetes
1:225486445:T:G	1	225486445	T	DNAH14	370	0.2225	0.08126	0.06319	0.3817	2.738	0.006501	Diabetes
1:225489602:G:A	1	225489602	A	DNAH14	370	-0.2268	0.07778	-0.3793	-0.0744	-2.916	0.003765	Diabetes
1:225489633:C:T	1	225489633	T	DNAH14	370	-0.2215	0.0795	-0.3773	-0.06568	-2.786	0.005621	Diabetes
1:225492360:G:A	1	225492360	A	DNAH14	370	-0.232	0.07948	-0.3878	-0.07621	-2.919	0.003738	Diabetes
1:225492545:A:G	1	225492545	G	DNAH14	370	-0.232	0.07948	-0.3878	-0.07621	-2.919	0.003738	Diabetes
1:225492845:C:T	1	225492845	T	DNAH14	370	-0.232	0.07948	-0.3878	-0.07621	-2.919	0.003738	Diabetes
1:225493583:G:A	1	225493583	A	DNAH14	370	-0.232	0.07948	-0.3878	-0.07621	-2.919	0.003738	Diabetes
1:225493828:T:C	1	225493828	T	DNAH14	370	0.2476	0.07812	0.09446	0.4007	3.169	0.001662	Diabetes
1:225494218:T:C	1	225494218	T	DNAH14	370	0.2355	0.07988	0.07898	0.3921	2.949	0.003403	Diabetes
4:110967310:A:G	4	110967310	G	ELOVL6	370	0.2103	0.07915	0.05517	0.3655	2.657	0.008241	Diabetes
4:110967669:T:A	4	110967669	A	ELOVL6	370	0.2447	0.09378	0.0609	0.4285	2.609	0.009455	Diabetes
4:110975433:T:C	4	110975433	C	ELOVL6	370	0.2893	0.1025	0.08836	0.4902	2.822	0.005043	Diabetes
4:110975685:C:T	4	110975685	T	ELOVL6	370	0.2908	0.1031	0.08874	0.4929	2.821	0.005061	Diabetes
4:110981940:C:A	4	110981940	A	ELOVL6	370	0.3188	0.1136	0.09609	0.5415	2.806	0.005297	Diabetes
4:110982227:T:C	4	110982227	C	ELOVL6	370	0.3019	0.1154	0.07575	0.528	2.617	0.009262	Diabetes
4:110982248:A:G	4	110982248	G	ELOVL6	370	0.3188	0.1136	0.09609	0.5415	2.806	0.005297	Diabetes
4:110984714:A:T	4	110984714	T	ELOVL6	370	0.3019	0.1154	0.07575	0.528	2.617	0.009262	Diabetes
4:110987507:C:T	4	110987507	T	ELOVL6	370	0.3156	0.1164	0.08755	0.5436	2.712	0.007005	Diabetes
4:110988287:T:C	4	110988287	C	ELOVL6	370	0.3156	0.1164	0.08755	0.5436	2.712	0.007005	Diabetes
4:113292746:A:G	4	113292746	G	ALPK1	370	0.6175	0.1671	0.29	0.945	3.695	0.0002543	Diabetes
4:113295244:G:A	4	113295244	A	ALPK1	370	-0.5081	0.1953	-0.8909	-0.1253	-2.602	0.009663	Diabetes
4:113296748:G:A	4	113296748	A	ALPK1	370	-0.5081	0.1953	-0.8909	-0.1253	-2.602	0.009663	Diabetes
4:113297069:T:C	4	113297069	C	ALPK1	370	-0.5081	0.1953	-0.8909	-0.1253	-2.602	0.009663	Diabetes
4:113297693:A:C	4	113297693	C	ALPK1	370	-0.5081	0.1953	-0.8909	-0.1253	-2.602	0.009663	Diabetes
4:113299434:C:T	4	113299434	T	ALPK1	370	-0.5081	0.1953	-0.8909	-0.1253	-2.602	0.009663	Diabetes
4:113309358:T:C	4	113309358	C	ALPK1	370	0.6055	0.1647	0.2826	0.9284	3.675	0.0002743	Diabetes
4:113319239:A:T	4	113319239	T	ALPK1	370	-0.7129	0.2254	-1.155	-0.271	-3.162	0.001701	Diabetes
4:113321450:T:C	4	113321450	C	ALPK1	370	-0.5267	0.1989	-0.9165	-0.1369	-2.648	0.008452	Diabetes
4:113329465:C:T	4	113329465	T	ALPK1	370	0.217	0.0798	0.06059	0.3734	2.719	0.006867	Diabetes
4:113330772:T:C	4	113330772	C	ALPK1	370	0.4778	0.1297	0.2237	0.732	3.685	0.0002646	Diabetes
8:125587871:G:C	8	125587871	G	MTSS1	370	0.2155	0.07732	0.06397	0.3671	2.787	0.0056	Diabetes
8:125587923:G:A	8	125587923	G	MTSS1	370	0.2155	0.07732	0.06397	0.3671	2.787	0.0056	Diabetes
8:125649900:C:T	8	125649900	T	MTSS1	370	0.2748	0.1008	0.07729	0.4723	2.727	0.006712	Diabetes
8:125677992:A:C	8	125677992	C	MTSS1	370	-0.4663	0.1566	-0.7732	-0.1593	-2.977	0.003107	Diabetes
8:125679646:G:C	8	125679646	C	MTSS1	370	-0.4663	0.1566	-0.7732	-0.1593	-2.977	0.003107	Diabetes
8:125711529:C:T	8	125711529	T	MTSS1	370	0.4641	0.1235	0.222	0.7062	3.757	0.0002008	Diabetes
10:90329787:C:T	10	90329787	T	RNLS	370	0.2169	0.07916	0.06177	0.3721	2.74	0.00645	Diabetes
10:90333045:T:A	10	90333045	A	RNLS	370	0.2166	0.07859	0.06261	0.3707	2.757	0.006141	Diabetes
10:90334338:A:T	10	90334338	T	RNLS	370	0.2166	0.07859	0.06261	0.3707	2.757	0.006141	Diabetes
10:90334554:G:A	10	90334554	A	RNLS	370	0.2166	0.07859	0.06261	0.3707	2.757	0.006141	Diabetes
12:32695012:G:T	12	32695012	T	FGD4	370	0.7966	0.3042	0.2005	1.393	2.619	0.009197	Diabetes
16:10069180:T:A	16	10069180	A	GRIN2A	370	-0.3455	0.115	-0.5709	-0.1202	-3.006	0.002839	Diabetes
16:10072137:T:C	16	10072137	C	GRIN2A	370	-0.2958	0.1127	-0.5167	-0.07492	-2.625	0.009047	Diabetes
16:10158479:G:T	16	10158479	T	GRIN2A	370	-0.2763	0.09362	-0.4598	-0.0928	-2.951	0.003376	Diabetes
16:10162105:C:T	16	10162105	T	GRIN2A	370	-0.4666	0.1281	-0.7176	-0.2156	-3.644	0.0003089	Diabetes
16:10182484:T:A	16	10182484	T	GRIN2A	370	-0.29	0.08944	-0.4653	-0.1147	-3.243	0.001296	Diabetes
16:10188060:G:T	16	10188060	T	GRIN2A	370	-0.332	0.1271	-0.581	-0.08296	-2.613	0.009359	Diabetes
17:76007924:A:C	17	76007924	C	TNRC6C	370	-0.3549	0.1202	-0.5905	-0.1193	-2.953	0.003359	Diabetes
1:33979163:G:C	1	33979163	C	CSMD2	370	0.6685	0.2298	0.2181	1.119	2.909	0.003851	Hypertension
1:33984537:G:A	1	33984537	A	CSMD2	370	0.6533	0.2254	0.2115	1.095	2.898	0.003987	Hypertension
1:34249018:T:G	1	34249018	G	CSMD2	370	0.2051	0.07886	0.05057	0.3597	2.601	0.009677	Hypertension
1:34251312:T:C	1	34251312	C	CSMD2	370	0.2165	0.07853	0.06256	0.3704	2.757	0.006143	Hypertension
1:34252227:T:C	1	34252227	C	CSMD2	370	0.2165	0.07853	0.06256	0.3704	2.757	0.006143	Hypertension
1:34616592:G:A	1	34616592	A	CSMD2	370	-0.6749	0.2601	-1.185	-0.1651	-2.595	0.009864	Hypertension
1:225134104:T:G	1	225134104	G	DNAH14	370	-0.6008	0.2289	-1.049	-0.1522	-2.625	0.009044	Hypertension
1:225419667:G:C	1	225419667	C	DNAH14	370	-1.512	0.5555	-2.601	-0.4237	-2.723	0.006795	Hypertension
1:225421376:C:T	1	225421376	T	DNAH14	370	-1.512	0.5555	-2.601	-0.4237	-2.723	0.006795	Hypertension
1:225422107:G:T	1	225422107	T	DNAH14	370	-1.512	0.5555	-2.601	-0.4237	-2.723	0.006795	Hypertension
1:225423103:A:G	1	225423103	G	DNAH14	370	-1.512	0.5555	-2.601	-0.4237	-2.723	0.006795	Hypertension
1:225423505:T:C	1	225423505	C	DNAH14	370	-1.512	0.5555	-2.601	-0.4237	-2.723	0.006795	Hypertension
1:225425045:T:C	1	225425045	C	DNAH14	370	-1.512	0.5555	-2.601	-0.4237	-2.723	0.006795	Hypertension
1:225427066:A:G	1	225427066	G	DNAH14	370	-1.512	0.5555	-2.601	-0.4237	-2.723	0.006795	Hypertension
1:225427177:T:A	1	225427177	A	DNAH14	370	-1.512	0.5555	-2.601	-0.4237	-2.723	0.006795	Hypertension
1:225427237:A:C	1	225427237	C	DNAH14	370	-1.512	0.5555	-2.601	-0.4237	-2.723	0.006795	Hypertension
1:225427861:T:C	1	225427861	C	DNAH14	370	-1.512	0.5555	-2.601	-0.4237	-2.723	0.006795	Hypertension
1:225427892:G:A	1	225427892	A	DNAH14	370	-1.512	0.5555	-2.601	-0.4237	-2.723	0.006795	Hypertension
1:225429946:T:A	1	225429946	A	DNAH14	370	-0.999	0.3697	-1.724	-0.2745	-2.703	0.00721	Hypertension
1:225431874:G:T	1	225431874	T	DNAH14	370	-1.512	0.5555	-2.601	-0.4237	-2.723	0.006795	Hypertension
1:225432499:A:C	1	225432499	C	DNAH14	370	-1.512	0.5555	-2.601	-0.4237	-2.723	0.006795	Hypertension
1:225435891:G:A	1	225435891	A	DNAH14	370	-1.512	0.5555	-2.601	-0.4237	-2.723	0.006795	Hypertension
1:225436576:C:A	1	225436576	A	DNAH14	370	-1.512	0.5555	-2.601	-0.4237	-2.723	0.006795	Hypertension
1:225437115:T:C	1	225437115	C	DNAH14	370	-1.512	0.5555	-2.601	-0.4237	-2.723	0.006795	Hypertension
1:225439377:C:T	1	225439377	T	DNAH14	370	-1.512	0.5555	-2.601	-0.4237	-2.723	0.006795	Hypertension
1:225440542:A:C	1	225440542	C	DNAH14	370	-1.512	0.5555	-2.601	-0.4237	-2.723	0.006795	Hypertension
1:225441086:C:T	1	225441086	T	DNAH14	370	-1.512	0.5555	-2.601	-0.4237	-2.723	0.006795	Hypertension
1:225442210:C:G	1	225442210	G	DNAH14	370	-1.512	0.5555	-2.601	-0.4237	-2.723	0.006795	Hypertension
1:225443089:G:T	1	225443089	T	DNAH14	370	-1.512	0.5555	-2.601	-0.4237	-2.723	0.006795	Hypertension
1:225443136:G:A	1	225443136	A	DNAH14	370	-1.512	0.5555	-2.601	-0.4237	-2.723	0.006795	Hypertension
1:225444638:C:T	1	225444638	T	DNAH14	370	-1.512	0.5555	-2.601	-0.4237	-2.723	0.006795	Hypertension
1:225444869:G:C	1	225444869	C	DNAH14	370	-1.512	0.5555	-2.601	-0.4237	-2.723	0.006795	Hypertension
1:225445384:T:C	1	225445384	C	DNAH14	370	-1.512	0.5555	-2.601	-0.4237	-2.723	0.006795	Hypertension
1:225447336:A:G	1	225447336	G	DNAH14	370	-1.512	0.5555	-2.601	-0.4237	-2.723	0.006795	Hypertension
1:225450236:A:G	1	225450236	G	DNAH14	370	-1.512	0.5555	-2.601	-0.4237	-2.723	0.006795	Hypertension
1:225455588:T:C	1	225455588	C	DNAH14	370	-1.512	0.5555	-2.601	-0.4237	-2.723	0.006795	Hypertension
7:19762909:C:G	7	19762909	G	TMEM196	370	0.2661	0.09321	0.08346	0.4488	2.855	0.004552	Hypertension
7:19762921:C:G	7	19762921	G	TMEM196	370	0.2571	0.09335	0.07416	0.4401	2.754	0.006183	Hypertension
7:19768960:G:A	7	19768960	A	TMEM196	370	0.3453	0.1123	0.1252	0.5655	3.074	0.002272	Hypertension
7:19770289:T:C	7	19770289	C	TMEM196	370	0.3062	0.1046	0.1012	0.5112	2.927	0.003639	Hypertension
7:19771693:T:C	7	19771693	C	TMEM196	370	0.3426	0.1104	0.1261	0.559	3.102	0.002078	Hypertension
7:19774469:A:C	7	19774469	C	TMEM196	370	0.3768	0.1115	0.1582	0.5955	3.378	0.00081	Hypertension
7:19775027:A:G	7	19775027	G	TMEM196	370	0.2472	0.09077	0.06933	0.4252	2.724	0.006773	Hypertension
7:19775298:C:T	7	19775298	T	TMEM196	370	0.3426	0.1104	0.1261	0.559	3.102	0.002078	Hypertension
7:19775443:T:C	7	19775443	C	TMEM196	370	0.3768	0.1115	0.1582	0.5955	3.378	0.00081	Hypertension
7:19775480:A:G	7	19775480	G	TMEM196	370	0.3768	0.1115	0.1582	0.5955	3.378	0.00081	Hypertension
7:19790489:T:C	7	19790489	C	TMEM196	370	0.3847	0.111	0.1672	0.6022	3.466	0.000592	Hypertension
7:19791171:T:G	7	19791171	G	TMEM196	370	0.3847	0.111	0.1672	0.6022	3.466	0.000592	Hypertension
7:19791476:G:T	7	19791476	T	TMEM196	370	0.3847	0.111	0.1672	0.6022	3.466	0.000592	Hypertension
7:19791607:G:A	7	19791607	A	TMEM196	370	0.3847	0.111	0.1672	0.6022	3.466	0.000592	Hypertension
7:19792824:T:C	7	19792824	C	TMEM196	370	0.277	0.1041	0.0729	0.4811	2.66	0.008169	Hypertension
7:19793296:T:A	7	19793296	A	TMEM196	370	0.277	0.1041	0.0729	0.4811	2.66	0.008169	Hypertension
7:19794750:G:A	7	19794750	A	TMEM196	370	0.277	0.1041	0.0729	0.4811	2.66	0.008169	Hypertension
7:19800542:T:C	7	19800542	C	TMEM196	370	0.3176	0.1037	0.1144	0.5208	3.063	0.002358	Hypertension
7:19801364:A:G	7	19801364	G	TMEM196	370	0.3951	0.1102	0.1791	0.6112	3.585	0.000384	Hypertension
7:19803323:G:A	7	19803323	A	TMEM196	370	0.3223	0.1041	0.1182	0.5263	3.095	0.002124	Hypertension
7:19803925:C:T	7	19803925	T	TMEM196	370	0.3098	0.1039	0.1061	0.5136	2.981	0.00307	Hypertension
7:19804237:G:A	7	19804237	A	TMEM196	370	0.3223	0.1041	0.1182	0.5263	3.095	0.002124	Hypertension
7:19805056:T:A	7	19805056	A	TMEM196	370	0.4033	0.111	0.1857	0.6208	3.633	0.0003213	Hypertension
7:19805388:T:A	7	19805388	A	TMEM196	370	0.4033	0.111	0.1857	0.6208	3.633	0.0003213	Hypertension
7:19810265:A:G	7	19810265	G	TMEM196	370	0.373	0.1109	0.1557	0.5903	3.364	0.0008512	Hypertension
7:19810559:T:C	7	19810559	C	TMEM196	370	0.3877	0.1108	0.1706	0.6047	3.5	0.0005239	Hypertension
7:19813466:C:T	7	19813466	T	TMEM196	370	0.3877	0.1108	0.1706	0.6047	3.5	0.0005239	Hypertension
9:15177041:A:T	9	15177041	T	TTC39B	370	0.3204	0.1125	0.0999	0.5408	2.848	0.004655	Hypertension
9:15186030:G:A	9	15186030	A	TTC39B	370	0.2614	0.09423	0.07669	0.4461	2.774	0.005833	Hypertension
9:15189272:G:A	9	15189272	A	TTC39B	370	0.2625	0.09436	0.0776	0.4475	2.782	0.005685	Hypertension
10:90054268:G:A	10	90054268	A	RNLS	370	-0.3257	0.1154	-0.5518	-0.09965	-2.824	0.005012	Hypertension
10:90054899:T:C	10	90054899	C	RNLS	370	-0.418	0.124	-0.661	-0.175	-3.371	0.0008303	Hypertension
10:90067305:G:A	10	90067305	A	RNLS	370	-0.3917	0.128	-0.6425	-0.1408	-3.06	0.00238	Hypertension
10:90072352:T:C	10	90072352	C	RNLS	370	-0.3952	0.128	-0.6461	-0.1442	-3.086	0.002186	Hypertension
10:90074005:A:G	10	90074005	G	RNLS	370	-0.3893	0.1289	-0.6419	-0.1367	-3.021	0.002701	Hypertension
10:90082400:C:T	10	90082400	T	RNLS	370	-0.3917	0.128	-0.6425	-0.1408	-3.06	0.00238	Hypertension
10:90082746:C:A	10	90082746	A	RNLS	370	-0.3223	0.1182	-0.5539	-0.09067	-2.727	0.006705	Hypertension
10:90089426:T:C	10	90089426	C	RNLS	370	-0.323	0.1195	-0.5572	-0.08877	-2.703	0.007207	Hypertension
10:90089525:G:A	10	90089525	A	RNLS	370	-0.3917	0.128	-0.6425	-0.1408	-3.06	0.00238	Hypertension
10:90092894:C:T	10	90092894	T	RNLS	370	-0.3681	0.1263	-0.6157	-0.1206	-2.914	0.00379	Hypertension
10:90093514:G:C	10	90093514	C	RNLS	370	-0.3188	0.1163	-0.5468	-0.0908	-2.741	0.006443	Hypertension
10:90102403:G:T	10	90102403	T	RNLS	370	-0.4067	0.1275	-0.6566	-0.1567	-3.189	0.001554	Hypertension
10:90104705:A:G	10	90104705	G	RNLS	370	-0.3681	0.1263	-0.6157	-0.1206	-2.914	0.00379	Hypertension
10:90112774:C:T	10	90112774	T	RNLS	370	-0.3486	0.1249	-0.5934	-0.1038	-2.791	0.005535	Hypertension
10:90113168:T:G	10	90113168	G	RNLS	370	-0.346	0.1257	-0.5924	-0.09954	-2.752	0.006234	Hypertension
10:90115683:C:A	10	90115683	A	RNLS	370	-0.3301	0.1259	-0.577	-0.08331	-2.622	0.009131	Hypertension
10:90115782:G:A	10	90115782	A	RNLS	370	-0.3438	0.1237	-0.5862	-0.1013	-2.779	0.005748	Hypertension
12:32763474:T:G	12	32763474	G	FGD4	370	0.2775	0.08889	0.1033	0.4517	3.122	0.001944	Hypertension
12:32764936:A:G	12	32764936	G	FGD4	370	0.3043	0.09275	0.1225	0.4861	3.281	0.001139	Hypertension
12:32765013:A:G	12	32765013	G	FGD4	370	0.3043	0.09275	0.1225	0.4861	3.281	0.001139	Hypertension
12:32765042:A:G	12	32765042	G	FGD4	370	0.3043	0.09275	0.1225	0.4861	3.281	0.001139	Hypertension
12:32768836:G:A	12	32768836	A	FGD4	370	0.3048	0.09496	0.1187	0.4909	3.21	0.001451	Hypertension
12:32778913:G:A	12	32778913	A	FGD4	370	0.3048	0.09496	0.1187	0.4909	3.21	0.001451	Hypertension
12:32779690:T:G	12	32779690	G	FGD4	370	0.3048	0.09496	0.1187	0.4909	3.21	0.001451	Hypertension
12:32781064:A:G	12	32781064	G	FGD4	370	0.3048	0.09496	0.1187	0.4909	3.21	0.001451	Hypertension
12:32781550:C:T	12	32781550	T	FGD4	370	0.3048	0.09496	0.1187	0.4909	3.21	0.001451	Hypertension
12:32781707:A:G	12	32781707	G	FGD4	370	0.3048	0.09496	0.1187	0.4909	3.21	0.001451	Hypertension
12:32783637:A:C	12	32783637	C	FGD4	370	0.2944	0.09499	0.1082	0.4806	3.099	0.002096	Hypertension
12:32785284:G:A	12	32785284	A	FGD4	370	0.3063	0.09489	0.1204	0.4923	3.229	0.00136	Hypertension
12:32787629:A:T	12	32787629	T	FGD4	370	0.2169	0.0826	0.05504	0.3788	2.626	0.009004	Hypertension
12:32789093:A:T	12	32789093	T	FGD4	370	0.3063	0.09489	0.1204	0.4923	3.229	0.00136	Hypertension
12:32789377:T:G	12	32789377	G	FGD4	370	0.3097	0.09284	0.1277	0.4916	3.336	0.0009411	Hypertension
12:32789552:G:A	12	32789552	A	FGD4	370	0.3063	0.09489	0.1204	0.4923	3.229	0.00136	Hypertension
12:32789673:A:G	12	32789673	G	FGD4	370	0.2906	0.09363	0.1071	0.4742	3.104	0.002062	Hypertension
12:32790090:G:T	12	32790090	T	FGD4	370	0.2906	0.09363	0.1071	0.4742	3.104	0.002062	Hypertension
12:32790258:T:C	12	32790258	C	FGD4	370	0.3063	0.09489	0.1204	0.4923	3.229	0.00136	Hypertension
12:32792150:T:C	12	32792150	C	FGD4	370	0.3097	0.09284	0.1277	0.4916	3.336	0.0009411	Hypertension
12:32792872:C:A	12	32792872	A	FGD4	370	0.3063	0.09489	0.1204	0.4923	3.229	0.00136	Hypertension
12:32794600:A:C	12	32794600	C	FGD4	370	0.2061	0.07937	0.05048	0.3616	2.596	0.009824	Hypertension
12:32794959:T:G	12	32794959	G	FGD4	370	0.2061	0.07937	0.05048	0.3616	2.596	0.009824	Hypertension
12:32795421:A:G	12	32795421	G	FGD4	370	0.2989	0.09415	0.1144	0.4835	3.175	0.00163	Hypertension
12:32797237:G:T	12	32797237	T	FGD4	370	0.3016	0.09398	0.1174	0.4858	3.21	0.00145	Hypertension
12:32797905:A:G	12	32797905	G	FGD4	370	0.3016	0.09398	0.1174	0.4858	3.21	0.00145	Hypertension
12:32798665:G:A	12	32798665	A	FGD4	370	0.3016	0.09398	0.1174	0.4858	3.21	0.00145	Hypertension
12:32799731:T:C	12	32799731	C	FGD4	370	0.2952	0.09299	0.1129	0.4775	3.174	0.001633	Hypertension
12:131556994:G:A	12	131556994	A	ADGRD1	370	0.646	0.2206	0.2135	1.078	2.928	0.003634	Hypertension
16:9887431:T:C	16	9887431	C	GRIN2A	370	-0.734	0.2702	-1.264	-0.2045	-2.717	0.00691	Hypertension
16:9927016:A:G	16	9927016	G	GRIN2A	370	-0.7148	0.2571	-1.219	-0.211	-2.781	0.005713	Hypertension
16:9928329:C:T	16	9928329	T	GRIN2A	370	-0.734	0.2702	-1.264	-0.2045	-2.717	0.00691	Hypertension
16:9936040:G:A	16	9936040	A	GRIN2A	370	-0.7148	0.2571	-1.219	-0.211	-2.781	0.005713	Hypertension
16:9944836:T:C	16	9944836	C	GRIN2A	370	-0.7057	0.2475	-1.191	-0.2205	-2.851	0.004614	Hypertension
16:9945378:A:G	16	9945378	G	GRIN2A	370	-0.7057	0.2475	-1.191	-0.2205	-2.851	0.004614	Hypertension
16:9945628:A:G	16	9945628	G	GRIN2A	370	-0.7057	0.2475	-1.191	-0.2205	-2.851	0.004614	Hypertension
16:9945704:A:G	16	9945704	G	GRIN2A	370	-0.7057	0.2475	-1.191	-0.2205	-2.851	0.004614	Hypertension
16:9961623:C:T	16	9961623	T	GRIN2A	370	-0.7057	0.2475	-1.191	-0.2205	-2.851	0.004614	Hypertension
16:9965554:G:A	16	9965554	A	GRIN2A	370	-0.7057	0.2475	-1.191	-0.2205	-2.851	0.004614	Hypertension
16:10068725:A:C	16	10068725	C	GRIN2A	370	-0.2656	0.1025	-0.4666	-0.06471	-2.591	0.009959	Hypertension
16:10076904:A:G	16	10076904	A	GRIN2A	370	0.3016	0.1092	0.0876	0.5156	2.762	0.006039	Hypertension
16:10082174:A:G	16	10082174	A	GRIN2A	370	0.3046	0.1131	0.08294	0.5263	2.693	0.00741	Hypertension
16:10088149:G:A	16	10088149	G	GRIN2A	370	0.3265	0.1221	0.08718	0.5658	2.674	0.007843	Hypertension
16:10091159:C:A	16	10091159	C	GRIN2A	370	0.3211	0.1218	0.08239	0.5597	2.637	0.008741	Hypertension
20:45170920:T:G	20	45170920	G	OCSTAMP	370	0.3738	0.1392	0.101	0.6466	2.686	0.00758	Hypertension
20:45173302:T:C	20	45173302	C	OCSTAMP	370	0.3638	0.1377	0.09402	0.6336	2.643	0.008583	Hypertension
22:25603553:G:A	22	25603553	G	CRYBB3	370	0.2014	0.07521	0.05399	0.3488	2.678	0.007754	Hypertension
1:34500806:G:A	1	34500806	A	CSMD2	370	0.2292	0.07878	0.07475	0.3836	2.909	0.003857	Hypothyroidism
1:34504181:C:T	1	34504181	C	CSMD2	370	0.2241	0.08088	0.06556	0.3826	2.77	0.005892	Hypothyroidism
1:34509908:T:A	1	34509908	T	CSMD2	370	0.2116	0.08042	0.054	0.3692	2.631	0.008874	Hypothyroidism
1:34517972:G:A	1	34517972	A	CSMD2	370	0.2139	0.08	0.05706	0.3707	2.673	0.007859	Hypothyroidism
1:34523870:A:G	1	34523870	G	CSMD2	370	0.2121	0.08058	0.05419	0.3701	2.632	0.008847	Hypothyroidism
1:34524849:G:A	1	34524849	A	CSMD2	370	0.2212	0.08101	0.06239	0.3799	2.73	0.006645	Hypothyroidism
1:34525202:G:A	1	34525202	A	CSMD2	370	0.2121	0.08058	0.05419	0.3701	2.632	0.008847	Hypothyroidism
1:34526856:A:C	1	34526856	C	CSMD2	370	0.2121	0.08058	0.05419	0.3701	2.632	0.008847	Hypothyroidism
4:113329016:C:A	4	113329016	A	ALPK1	370	-0.3233	0.09843	-0.5162	-0.1304	-3.285	0.001123	Hypothyroidism
4:113331790:G:T	4	113331790	T	ALPK1	370	-0.2245	0.07925	-0.3798	-0.06921	-2.833	0.00487	Hypothyroidism
4:113340598:C:A	4	113340598	A	ALPK1	370	-0.2504	0.08766	-0.4222	-0.07859	-2.857	0.004535	Hypothyroidism
4:113350415:C:T	4	113350415	T	ALPK1	370	-0.2332	0.08511	-0.4	-0.0664	-2.74	0.006451	Hypothyroidism
8:125563624:A:G	8	125563624	G	MTSS1	370	0.5575	0.2126	0.1407	0.9743	2.622	0.009128	Hypothyroidism
10:90156447:T:C	10	90156447	C	RNLS	370	-0.2775	0.1027	-0.4787	-0.0763	-2.703	0.007198	Hypothyroidism
10:90161745:C:A	10	90161745	A	RNLS	370	-0.3491	0.1026	-0.5502	-0.1479	-3.402	0.0007464	Hypothyroidism
10:90164840:G:A	10	90164840	A	RNLS	370	-0.3351	0.1032	-0.5374	-0.1327	-3.245	0.001285	Hypothyroidism
10:90166723:C:T	10	90166723	T	RNLS	370	-0.3351	0.1032	-0.5374	-0.1327	-3.245	0.001285	Hypothyroidism
10:90166850:G:A	10	90166850	A	RNLS	370	-0.3351	0.1032	-0.5374	-0.1327	-3.245	0.001285	Hypothyroidism
10:90178456:A:C	10	90178456	C	RNLS	370	-0.269	0.1035	-0.4719	-0.06605	-2.598	0.009768	Hypothyroidism
10:90188608:A:G	10	90188608	G	RNLS	370	-0.3307	0.1029	-0.5324	-0.1289	-3.213	0.001435	Hypothyroidism
10:90189631:G:A	10	90189631	A	RNLS	370	-0.3307	0.1029	-0.5324	-0.1289	-3.213	0.001435	Hypothyroidism
10:90191200:T:C	10	90191200	C	RNLS	370	-0.3503	0.1024	-0.551	-0.1496	-3.422	0.0006949	Hypothyroidism
10:90192003:C:T	10	90192003	T	RNLS	370	0.2363	0.08275	0.07408	0.3985	2.855	0.004554	Hypothyroidism
10:90192530:T:A	10	90192530	A	RNLS	370	0.2363	0.08275	0.07408	0.3985	2.855	0.004554	Hypothyroidism
10:90195149:C:T	10	90195149	T	RNLS	370	0.2363	0.08275	0.07408	0.3985	2.855	0.004554	Hypothyroidism
10:90195260:T:C	10	90195260	C	RNLS	370	-0.3307	0.1029	-0.5324	-0.1289	-3.213	0.001435	Hypothyroidism
10:90196770:T:C	10	90196770	C	RNLS	370	-0.3307	0.1029	-0.5324	-0.1289	-3.213	0.001435	Hypothyroidism
10:90197693:G:C	10	90197693	C	RNLS	370	-0.3307	0.1029	-0.5324	-0.1289	-3.213	0.001435	Hypothyroidism
10:90198801:A:G	10	90198801	G	RNLS	370	-0.3307	0.1029	-0.5324	-0.1289	-3.213	0.001435	Hypothyroidism
10:90202439:C:G	10	90202439	G	RNLS	370	-0.3028	0.1037	-0.5061	-0.0996	-2.921	0.003718	Hypothyroidism
10:90205775:T:G	10	90205775	G	RNLS	370	-0.3266	0.103	-0.5285	-0.1248	-3.172	0.001645	Hypothyroidism
10:90206591:C:T	10	90206591	T	RNLS	370	-0.3266	0.103	-0.5285	-0.1248	-3.172	0.001645	Hypothyroidism
10:90212250:A:C	10	90212250	C	RNLS	370	-0.3266	0.103	-0.5285	-0.1248	-3.172	0.001645	Hypothyroidism
10:90213096:C:T	10	90213096	T	RNLS	370	-0.3266	0.103	-0.5285	-0.1248	-3.172	0.001645	Hypothyroidism
10:90213462:C:T	10	90213462	T	RNLS	370	-0.3266	0.103	-0.5285	-0.1248	-3.172	0.001645	Hypothyroidism
10:90214993:T:C	10	90214993	C	RNLS	370	-0.3266	0.103	-0.5285	-0.1248	-3.172	0.001645	Hypothyroidism
10:90217310:C:T	10	90217310	T	RNLS	370	-0.3266	0.103	-0.5285	-0.1248	-3.172	0.001645	Hypothyroidism
10:90219298:T:C	10	90219298	C	RNLS	370	-0.3266	0.103	-0.5285	-0.1248	-3.172	0.001645	Hypothyroidism
10:90222300:C:A	10	90222300	A	RNLS	370	-0.3266	0.103	-0.5285	-0.1248	-3.172	0.001645	Hypothyroidism
10:90222484:C:T	10	90222484	T	RNLS	370	-0.3266	0.103	-0.5285	-0.1248	-3.172	0.001645	Hypothyroidism
10:90223126:A:G	10	90223126	G	RNLS	370	-0.3266	0.103	-0.5285	-0.1248	-3.172	0.001645	Hypothyroidism
10:90223339:A:T	10	90223339	T	RNLS	370	-0.3266	0.103	-0.5285	-0.1248	-3.172	0.001645	Hypothyroidism
10:90223469:A:T	10	90223469	T	RNLS	370	-0.3266	0.103	-0.5285	-0.1248	-3.172	0.001645	Hypothyroidism
10:90233649:A:G	10	90233649	A	RNLS	370	-0.2884	0.1058	-0.4958	-0.08102	-2.726	0.006734	Hypothyroidism
10:90239809:A:C	10	90239809	A	RNLS	370	-0.2884	0.1058	-0.4958	-0.08102	-2.726	0.006734	Hypothyroidism
10:90240806:T:C	10	90240806	T	RNLS	370	-0.2884	0.1058	-0.4958	-0.08102	-2.726	0.006734	Hypothyroidism
10:90243793:G:A	10	90243793	G	RNLS	370	-0.2884	0.1058	-0.4958	-0.08102	-2.726	0.006734	Hypothyroidism
10:90248236:A:G	10	90248236	A	RNLS	370	-0.2943	0.1056	-0.5012	-0.08743	-2.788	0.005585	Hypothyroidism
10:90249994:G:C	10	90249994	G	RNLS	370	-0.2943	0.1056	-0.5012	-0.08743	-2.788	0.005585	Hypothyroidism
10:90252724:A:G	10	90252724	A	RNLS	370	-0.2943	0.1056	-0.5012	-0.08743	-2.788	0.005585	Hypothyroidism
10:90280938:T:C	10	90280938	T	RNLS	370	-0.2691	0.1026	-0.4702	-0.06805	-2.623	0.009084	Hypothyroidism
10:90295430:G:A	10	90295430	G	RNLS	370	-0.2653	0.1022	-0.4656	-0.06494	-2.595	0.009842	Hypothyroidism
10:90297026:C:A	10	90297026	C	RNLS	370	-0.2653	0.1022	-0.4656	-0.06494	-2.595	0.009842	Hypothyroidism
10:90327666:A:T	10	90327666	A	RNLS	370	-0.2587	0.09976	-0.4542	-0.06316	-2.593	0.009904	Hypothyroidism
10:90330483:T:G	10	90330483	T	RNLS	370	-0.2587	0.09976	-0.4542	-0.06316	-2.593	0.009904	Hypothyroidism
12:131591785:T:C	12	131591785	C	ADGRD1	370	0.5951	0.2222	0.1596	1.031	2.678	0.00775	Hypothyroidism
15:40387728:C:T	15	40387728	T	BMF	370	-0.2961	0.07857	-0.45	-0.1421	-3.768	0.0001924	Hypothyroidism
15:40387971:A:G	15	40387971	G	BMF	370	-0.2839	0.07825	-0.4373	-0.1306	-3.628	0.0003272	Hypothyroidism
15:40388067:C:T	15	40388067	T	BMF	370	0.2304	0.08411	0.06559	0.3953	2.74	0.006459	Hypothyroidism
15:40388492:T:A	15	40388492	A	BMF	370	-0.2828	0.07839	-0.4364	-0.1291	-3.607	0.0003535	Hypothyroidism
15:40389658:C:T	15	40389658	T	BMF	370	0.2221	0.08485	0.05578	0.3884	2.617	0.009241	Hypothyroidism
15:40389794:G:A	15	40389794	A	BMF	370	0.2279	0.08422	0.06284	0.393	2.706	0.007136	Hypothyroidism
15:40389870:C:A	15	40389870	A	BMF	370	0.2279	0.08422	0.06284	0.393	2.706	0.007136	Hypothyroidism
15:40391965:C:T	15	40391965	T	BMF	370	-0.2833	0.07827	-0.4367	-0.1299	-3.619	0.0003383	Hypothyroidism
15:40393262:G:A	15	40393262	A	BMF	370	0.2218	0.085	0.05515	0.3884	2.609	0.009471	Hypothyroidism
15:40394730:C:G	15	40394730	G	BMF	370	0.2218	0.085	0.05515	0.3884	2.609	0.009471	Hypothyroidism
15:40394859:G:A	15	40394859	A	BMF	370	0.2218	0.085	0.05515	0.3884	2.609	0.009471	Hypothyroidism
15:40400195:T:C	15	40400195	C	BMF	370	-0.2841	0.07703	-0.4351	-0.1331	-3.688	0.0002609	Hypothyroidism
17:27074489:G:T	17	27074489	G	TRAF4	370	0.2338	0.07581	0.08523	0.3824	3.084	0.0022	Hypothyroidism
17:27074565:G:C	17	27074565	G	TRAF4	370	0.2338	0.07581	0.08523	0.3824	3.084	0.0022	Hypothyroidism
1:225410877:A:G	1	225410877	G	DNAH14	370	-1.021	0.3539	-1.715	-0.3279	-2.887	0.004133	Insomnia
1:225419667:G:C	1	225419667	C	DNAH14	370	-1.543	0.5524	-2.626	-0.4604	-2.793	0.005499	Insomnia
1:225421376:C:T	1	225421376	T	DNAH14	370	-1.543	0.5524	-2.626	-0.4604	-2.793	0.005499	Insomnia
1:225422107:G:T	1	225422107	T	DNAH14	370	-1.543	0.5524	-2.626	-0.4604	-2.793	0.005499	Insomnia
1:225423103:A:G	1	225423103	G	DNAH14	370	-1.543	0.5524	-2.626	-0.4604	-2.793	0.005499	Insomnia
1:225423505:T:C	1	225423505	C	DNAH14	370	-1.543	0.5524	-2.626	-0.4604	-2.793	0.005499	Insomnia
1:225425045:T:C	1	225425045	C	DNAH14	370	-1.543	0.5524	-2.626	-0.4604	-2.793	0.005499	Insomnia
1:225427066:A:G	1	225427066	G	DNAH14	370	-1.543	0.5524	-2.626	-0.4604	-2.793	0.005499	Insomnia
1:225427177:T:A	1	225427177	A	DNAH14	370	-1.543	0.5524	-2.626	-0.4604	-2.793	0.005499	Insomnia
1:225427237:A:C	1	225427237	C	DNAH14	370	-1.543	0.5524	-2.626	-0.4604	-2.793	0.005499	Insomnia
1:225427861:T:C	1	225427861	C	DNAH14	370	-1.543	0.5524	-2.626	-0.4604	-2.793	0.005499	Insomnia
1:225427892:G:A	1	225427892	A	DNAH14	370	-1.543	0.5524	-2.626	-0.4604	-2.793	0.005499	Insomnia
1:225431874:G:T	1	225431874	T	DNAH14	370	-1.543	0.5524	-2.626	-0.4604	-2.793	0.005499	Insomnia
1:225432499:A:C	1	225432499	C	DNAH14	370	-1.543	0.5524	-2.626	-0.4604	-2.793	0.005499	Insomnia
1:225435891:G:A	1	225435891	A	DNAH14	370	-1.543	0.5524	-2.626	-0.4604	-2.793	0.005499	Insomnia
1:225436576:C:A	1	225436576	A	DNAH14	370	-1.543	0.5524	-2.626	-0.4604	-2.793	0.005499	Insomnia
1:225437115:T:C	1	225437115	C	DNAH14	370	-1.543	0.5524	-2.626	-0.4604	-2.793	0.005499	Insomnia
1:225439377:C:T	1	225439377	T	DNAH14	370	-1.543	0.5524	-2.626	-0.4604	-2.793	0.005499	Insomnia
1:225440542:A:C	1	225440542	C	DNAH14	370	-1.543	0.5524	-2.626	-0.4604	-2.793	0.005499	Insomnia
1:225441086:C:T	1	225441086	T	DNAH14	370	-1.543	0.5524	-2.626	-0.4604	-2.793	0.005499	Insomnia
1:225442210:C:G	1	225442210	G	DNAH14	370	-1.543	0.5524	-2.626	-0.4604	-2.793	0.005499	Insomnia
1:225443089:G:T	1	225443089	T	DNAH14	370	-1.543	0.5524	-2.626	-0.4604	-2.793	0.005499	Insomnia
1:225443136:G:A	1	225443136	A	DNAH14	370	-1.543	0.5524	-2.626	-0.4604	-2.793	0.005499	Insomnia
1:225444638:C:T	1	225444638	T	DNAH14	370	-1.543	0.5524	-2.626	-0.4604	-2.793	0.005499	Insomnia
1:225444869:G:C	1	225444869	C	DNAH14	370	-1.543	0.5524	-2.626	-0.4604	-2.793	0.005499	Insomnia
1:225445384:T:C	1	225445384	C	DNAH14	370	-1.543	0.5524	-2.626	-0.4604	-2.793	0.005499	Insomnia
1:225447336:A:G	1	225447336	G	DNAH14	370	-1.543	0.5524	-2.626	-0.4604	-2.793	0.005499	Insomnia
1:225450236:A:G	1	225450236	G	DNAH14	370	-1.543	0.5524	-2.626	-0.4604	-2.793	0.005499	Insomnia
1:225455588:T:C	1	225455588	C	DNAH14	370	-1.543	0.5524	-2.626	-0.4604	-2.793	0.005499	Insomnia
1:225558750:G:A	1	225558750	A	DNAH14	370	0.4278	0.1347	0.1637	0.6919	3.175	0.001629	Insomnia
1:225560137:A:G	1	225560137	G	DNAH14	370	0.4278	0.1347	0.1637	0.6919	3.175	0.001629	Insomnia
1:225561027:C:A	1	225561027	A	DNAH14	370	0.4278	0.1347	0.1637	0.6919	3.175	0.001629	Insomnia
1:225561110:T:C	1	225561110	C	DNAH14	370	0.4278	0.1347	0.1637	0.6919	3.175	0.001629	Insomnia
2:98373842:A:T	2	98373842	T	TMEM131	370	0.767	0.238	0.3005	1.234	3.222	0.00139	Insomnia
2:98384021:C:G	2	98384021	G	TMEM131	370	0.767	0.238	0.3005	1.234	3.222	0.00139	Insomnia
2:98389095:A:G	2	98389095	G	TMEM131	370	0.767	0.238	0.3005	1.234	3.222	0.00139	Insomnia
2:98391205:G:C	2	98391205	C	TMEM131	370	0.639	0.2389	0.1708	1.107	2.675	0.007815	Insomnia
2:98391361:C:T	2	98391361	T	TMEM131	370	0.6869	0.232	0.2321	1.142	2.96	0.003278	Insomnia
2:98392800:G:C	2	98392800	C	TMEM131	370	0.6869	0.232	0.2321	1.142	2.96	0.003278	Insomnia
2:98402286:T:C	2	98402286	C	TMEM131	370	0.767	0.238	0.3005	1.234	3.222	0.00139	Insomnia
2:98405888:T:C	2	98405888	C	TMEM131	370	0.767	0.238	0.3005	1.234	3.222	0.00139	Insomnia
2:98407168:T:C	2	98407168	C	TMEM131	370	0.767	0.238	0.3005	1.234	3.222	0.00139	Insomnia
2:98410688:G:A	2	98410688	A	TMEM131	370	0.767	0.238	0.3005	1.234	3.222	0.00139	Insomnia
2:98412039:G:A	2	98412039	A	TMEM131	370	0.767	0.238	0.3005	1.234	3.222	0.00139	Insomnia
2:98414015:T:C	2	98414015	C	TMEM131	370	0.6869	0.232	0.2321	1.142	2.96	0.003278	Insomnia
2:98416117:G:A	2	98416117	A	TMEM131	370	0.767	0.238	0.3005	1.234	3.222	0.00139	Insomnia
2:98418876:C:T	2	98418876	T	TMEM131	370	0.767	0.238	0.3005	1.234	3.222	0.00139	Insomnia
2:98419980:C:T	2	98419980	T	TMEM131	370	0.767	0.238	0.3005	1.234	3.222	0.00139	Insomnia
2:98424717:G:C	2	98424717	C	TMEM131	370	0.767	0.238	0.3005	1.234	3.222	0.00139	Insomnia
2:98426654:G:T	2	98426654	T	TMEM131	370	0.767	0.238	0.3005	1.234	3.222	0.00139	Insomnia
2:98427633:C:T	2	98427633	T	TMEM131	370	0.767	0.238	0.3005	1.234	3.222	0.00139	Insomnia
2:98429633:G:A	2	98429633	A	TMEM131	370	0.767	0.238	0.3005	1.234	3.222	0.00139	Insomnia
2:98432090:G:A	2	98432090	A	TMEM131	370	0.767	0.238	0.3005	1.234	3.222	0.00139	Insomnia
2:98432321:G:A	2	98432321	A	TMEM131	370	0.6869	0.232	0.2321	1.142	2.96	0.003278	Insomnia
2:98432971:A:G	2	98432971	G	TMEM131	370	0.7271	0.2573	0.2228	1.231	2.826	0.004981	Insomnia
2:98433810:C:A	2	98433810	A	TMEM131	370	0.6869	0.232	0.2321	1.142	2.96	0.003278	Insomnia
2:98438078:C:T	2	98438078	T	TMEM131	370	0.767	0.238	0.3005	1.234	3.222	0.00139	Insomnia
2:98438211:A:G	2	98438211	G	TMEM131	370	0.767	0.238	0.3005	1.234	3.222	0.00139	Insomnia
2:98443063:C:A	2	98443063	A	TMEM131	370	0.767	0.238	0.3005	1.234	3.222	0.00139	Insomnia
2:98447521:G:A	2	98447521	A	TMEM131	370	0.767	0.238	0.3005	1.234	3.222	0.00139	Insomnia
2:98447894:A:C	2	98447894	C	TMEM131	370	0.767	0.238	0.3005	1.234	3.222	0.00139	Insomnia
2:98448091:G:A	2	98448091	A	TMEM131	370	0.767	0.238	0.3005	1.234	3.222	0.00139	Insomnia
2:98448847:T:C	2	98448847	C	TMEM131	370	0.767	0.238	0.3005	1.234	3.222	0.00139	Insomnia
2:98449274:G:A	2	98449274	A	TMEM131	370	0.767	0.238	0.3005	1.234	3.222	0.00139	Insomnia
2:98458043:G:T	2	98458043	T	TMEM131	370	0.767	0.238	0.3005	1.234	3.222	0.00139	Insomnia
2:98462458:C:T	2	98462458	T	TMEM131	370	0.767	0.238	0.3005	1.234	3.222	0.00139	Insomnia
2:98463354:T:C	2	98463354	C	TMEM131	370	0.767	0.238	0.3005	1.234	3.222	0.00139	Insomnia
2:98465876:C:G	2	98465876	G	TMEM131	370	0.767	0.238	0.3005	1.234	3.222	0.00139	Insomnia
2:98466085:A:G	2	98466085	G	TMEM131	370	0.767	0.238	0.3005	1.234	3.222	0.00139	Insomnia
2:98471145:T:G	2	98471145	G	TMEM131	370	0.767	0.238	0.3005	1.234	3.222	0.00139	Insomnia
2:98476990:G:T	2	98476990	T	TMEM131	370	0.767	0.238	0.3005	1.234	3.222	0.00139	Insomnia
2:98479832:C:G	2	98479832	G	TMEM131	370	0.767	0.238	0.3005	1.234	3.222	0.00139	Insomnia
2:98486816:C:A	2	98486816	A	TMEM131	370	0.767	0.238	0.3005	1.234	3.222	0.00139	Insomnia
2:98487733:A:G	2	98487733	G	TMEM131	370	0.767	0.238	0.3005	1.234	3.222	0.00139	Insomnia
2:98488319:C:G	2	98488319	G	TMEM131	370	0.767	0.238	0.3005	1.234	3.222	0.00139	Insomnia
2:98489236:C:T	2	98489236	T	TMEM131	370	0.767	0.238	0.3005	1.234	3.222	0.00139	Insomnia
2:98489952:T:C	2	98489952	C	TMEM131	370	0.6869	0.232	0.2321	1.142	2.96	0.003278	Insomnia
2:98491849:A:T	2	98491849	T	TMEM131	370	0.6869	0.232	0.2321	1.142	2.96	0.003278	Insomnia
2:98494007:C:A	2	98494007	A	TMEM131	370	0.6869	0.232	0.2321	1.142	2.96	0.003278	Insomnia
2:98494328:T:C	2	98494328	C	TMEM131	370	0.767	0.238	0.3005	1.234	3.222	0.00139	Insomnia
2:98495432:T:C	2	98495432	C	TMEM131	370	0.767	0.238	0.3005	1.234	3.222	0.00139	Insomnia
2:98500217:T:C	2	98500217	C	TMEM131	370	0.767	0.238	0.3005	1.234	3.222	0.00139	Insomnia
2:98500711:C:T	2	98500711	T	TMEM131	370	0.767	0.238	0.3005	1.234	3.222	0.00139	Insomnia
2:98500922:A:T	2	98500922	T	TMEM131	370	0.767	0.238	0.3005	1.234	3.222	0.00139	Insomnia
2:98508058:G:A	2	98508058	A	TMEM131	370	0.767	0.238	0.3005	1.234	3.222	0.00139	Insomnia
2:98508743:C:G	2	98508743	G	TMEM131	370	0.767	0.238	0.3005	1.234	3.222	0.00139	Insomnia
2:98509507:C:T	2	98509507	T	TMEM131	370	0.767	0.238	0.3005	1.234	3.222	0.00139	Insomnia
2:98509583:T:A	2	98509583	A	TMEM131	370	0.767	0.238	0.3005	1.234	3.222	0.00139	Insomnia
2:98509682:A:G	2	98509682	G	TMEM131	370	0.767	0.238	0.3005	1.234	3.222	0.00139	Insomnia
2:98509976:G:A	2	98509976	A	TMEM131	370	0.767	0.238	0.3005	1.234	3.222	0.00139	Insomnia
2:98510559:T:C	2	98510559	C	TMEM131	370	0.767	0.238	0.3005	1.234	3.222	0.00139	Insomnia
2:98511761:C:T	2	98511761	T	TMEM131	370	0.767	0.238	0.3005	1.234	3.222	0.00139	Insomnia
2:98513433:G:C	2	98513433	C	TMEM131	370	0.767	0.238	0.3005	1.234	3.222	0.00139	Insomnia
2:98514088:T:C	2	98514088	C	TMEM131	370	0.767	0.238	0.3005	1.234	3.222	0.00139	Insomnia
2:98515693:G:T	2	98515693	T	TMEM131	370	0.6869	0.232	0.2321	1.142	2.96	0.003278	Insomnia
2:98519672:A:G	2	98519672	G	TMEM131	370	0.767	0.238	0.3005	1.234	3.222	0.00139	Insomnia
2:98521154:C:T	2	98521154	T	TMEM131	370	0.767	0.238	0.3005	1.234	3.222	0.00139	Insomnia
2:98524459:T:A	2	98524459	A	TMEM131	370	0.6869	0.232	0.2321	1.142	2.96	0.003278	Insomnia
2:98525302:A:T	2	98525302	T	TMEM131	370	0.6869	0.232	0.2321	1.142	2.96	0.003278	Insomnia
2:98528889:C:T	2	98528889	T	TMEM131	370	0.6869	0.232	0.2321	1.142	2.96	0.003278	Insomnia
2:98529759:A:G	2	98529759	G	TMEM131	370	0.6869	0.232	0.2321	1.142	2.96	0.003278	Insomnia
2:98533139:A:G	2	98533139	G	TMEM131	370	0.6869	0.232	0.2321	1.142	2.96	0.003278	Insomnia
2:98534108:T:C	2	98534108	C	TMEM131	370	0.6869	0.232	0.2321	1.142	2.96	0.003278	Insomnia
2:98536360:T:C	2	98536360	C	TMEM131	370	0.767	0.238	0.3005	1.234	3.222	0.00139	Insomnia
2:98542251:T:C	2	98542251	C	TMEM131	370	0.767	0.238	0.3005	1.234	3.222	0.00139	Insomnia
2:98548581:G:T	2	98548581	T	TMEM131	370	0.767	0.238	0.3005	1.234	3.222	0.00139	Insomnia
2:98553652:C:T	2	98553652	T	TMEM131	370	0.767	0.238	0.3005	1.234	3.222	0.00139	Insomnia
2:98567115:C:T	2	98567115	T	TMEM131	370	0.767	0.238	0.3005	1.234	3.222	0.00139	Insomnia
2:98567362:A:G	2	98567362	G	TMEM131	370	0.767	0.238	0.3005	1.234	3.222	0.00139	Insomnia
2:98569591:A:G	2	98569591	G	TMEM131	370	0.767	0.238	0.3005	1.234	3.222	0.00139	Insomnia
2:98571821:C:T	2	98571821	T	TMEM131	370	0.767	0.238	0.3005	1.234	3.222	0.00139	Insomnia
2:98574185:A:G	2	98574185	G	TMEM131	370	0.767	0.238	0.3005	1.234	3.222	0.00139	Insomnia
2:98575674:G:A	2	98575674	A	TMEM131	370	0.767	0.238	0.3005	1.234	3.222	0.00139	Insomnia
2:98578318:A:G	2	98578318	G	TMEM131	370	0.767	0.238	0.3005	1.234	3.222	0.00139	Insomnia
2:98584312:G:A	2	98584312	A	TMEM131	370	0.7027	0.2282	0.2554	1.15	3.079	0.002237	Insomnia
2:98584445:T:C	2	98584445	C	TMEM131	370	0.6317	0.2228	0.195	1.068	2.835	0.004842	Insomnia
2:98585266:G:A	2	98585266	A	TMEM131	370	0.7027	0.2282	0.2554	1.15	3.079	0.002237	Insomnia
2:98586470:T:A	2	98586470	A	TMEM131	370	0.6317	0.2228	0.195	1.068	2.835	0.004842	Insomnia
2:98586807:G:A	2	98586807	A	TMEM131	370	0.7027	0.2282	0.2554	1.15	3.079	0.002237	Insomnia
2:98594224:T:G	2	98594224	G	TMEM131	370	0.7027	0.2282	0.2554	1.15	3.079	0.002237	Insomnia
2:98598495:G:A	2	98598495	A	TMEM131	370	0.6317	0.2228	0.195	1.068	2.835	0.004842	Insomnia
2:98601922:T:C	2	98601922	C	TMEM131	370	0.6317	0.2228	0.195	1.068	2.835	0.004842	Insomnia
2:98604017:G:A	2	98604017	A	TMEM131	370	0.7027	0.2282	0.2554	1.15	3.079	0.002237	Insomnia
2:98610273:G:A	2	98610273	A	TMEM131	370	0.7158	0.2332	0.2588	1.173	3.07	0.002305	Insomnia
2:98611624:T:C	2	98611624	C	TMEM131	370	0.6413	0.2274	0.1955	1.087	2.82	0.005075	Insomnia
8:125567408:C:T	8	125567408	T	MTSS1	370	0.7106	0.2292	0.2613	1.16	3.1	0.00209	Insomnia
8:125589554:G:A	8	125589554	A	MTSS1	370	0.2053	0.07757	0.05325	0.3573	2.646	0.008498	Insomnia
8:125591371:C:T	8	125591371	T	MTSS1	370	0.205	0.07789	0.05233	0.3577	2.632	0.008864	Insomnia
8:125596052:T:G	8	125596052	G	MTSS1	370	0.2126	0.07802	0.05973	0.3655	2.726	0.006738	Insomnia
8:125596256:G:A	8	125596256	A	MTSS1	370	0.2126	0.07802	0.05973	0.3655	2.726	0.006738	Insomnia
8:125596768:A:G	8	125596768	G	MTSS1	370	0.2126	0.07802	0.05973	0.3655	2.726	0.006738	Insomnia
8:125597758:C:T	8	125597758	T	MTSS1	370	0.2126	0.07802	0.05973	0.3655	2.726	0.006738	Insomnia
10:90052556:T:G	10	90052556	G	RNLS	370	-0.2385	0.08913	-0.4131	-0.06377	-2.675	0.007808	Insomnia
12:55967688:G:A	12	55967688	A	OR2AP1	370	0.4234	0.1575	0.1148	0.732	2.689	0.007497	Insomnia
12:131534668:G:C	12	131534668	C	ADGRD1	370	-0.4547	0.1631	-0.7744	-0.1351	-2.788	0.005585	Insomnia
12:131539122:T:C	12	131539122	T	ADGRD1	370	-0.4	0.1362	-0.667	-0.133	-2.937	0.003535	Insomnia
12:131542891:T:C	12	131542891	T	ADGRD1	370	-0.4	0.1362	-0.667	-0.133	-2.937	0.003535	Insomnia
12:131543885:A:G	12	131543885	A	ADGRD1	370	-0.4	0.1362	-0.667	-0.133	-2.937	0.003535	Insomnia
12:131544431:T:G	12	131544431	T	ADGRD1	370	-0.4	0.1362	-0.667	-0.133	-2.937	0.003535	Insomnia
12:131544634:T:C	12	131544634	T	ADGRD1	370	-0.4322	0.1308	-0.6886	-0.1758	-3.304	0.001051	Insomnia
12:131544897:C:G	12	131544897	C	ADGRD1	370	-0.4	0.1362	-0.667	-0.133	-2.937	0.003535	Insomnia
12:131551582:A:G	12	131551582	A	ADGRD1	370	-0.4	0.1362	-0.667	-0.133	-2.937	0.003535	Insomnia
12:131553091:T:A	12	131553091	T	ADGRD1	370	-0.4	0.1362	-0.667	-0.133	-2.937	0.003535	Insomnia
12:131555329:C:A	12	131555329	C	ADGRD1	370	-0.4	0.1362	-0.667	-0.133	-2.937	0.003535	Insomnia
12:131556851:A:G	12	131556851	A	ADGRD1	370	-0.4	0.1362	-0.667	-0.133	-2.937	0.003535	Insomnia
12:131558362:A:G	12	131558362	G	ADGRD1	370	-0.4	0.1362	-0.667	-0.133	-2.937	0.003535	Insomnia
12:131558715:G:A	12	131558715	A	ADGRD1	370	0.6051	0.231	0.1524	1.058	2.62	0.009182	Insomnia
12:131562681:T:C	12	131562681	T	ADGRD1	370	-0.3759	0.136	-0.6424	-0.1094	-2.764	0.006003	Insomnia
12:131562765:A:G	12	131562765	A	ADGRD1	370	-0.3744	0.1351	-0.6392	-0.1095	-2.771	0.005891	Insomnia
12:131563138:A:G	12	131563138	A	ADGRD1	370	-0.3744	0.1351	-0.6392	-0.1095	-2.771	0.005891	Insomnia
12:131563279:A:G	12	131563279	A	ADGRD1	370	-0.3744	0.1351	-0.6392	-0.1095	-2.771	0.005891	Insomnia
12:131564986:A:G	12	131564986	A	ADGRD1	370	-0.3744	0.1351	-0.6392	-0.1095	-2.771	0.005891	Insomnia
12:131566981:T:C	12	131566981	T	ADGRD1	370	-0.3549	0.1337	-0.6169	-0.09287	-2.655	0.008295	Insomnia
12:131567205:T:G	12	131567205	T	ADGRD1	370	-0.3744	0.1351	-0.6392	-0.1095	-2.771	0.005891	Insomnia
12:131567633:T:C	12	131567633	T	ADGRD1	370	-0.3744	0.1351	-0.6392	-0.1095	-2.771	0.005891	Insomnia
12:131568067:A:G	12	131568067	A	ADGRD1	370	-0.3744	0.1351	-0.6392	-0.1095	-2.771	0.005891	Insomnia
12:131569770:G:A	12	131569770	A	ADGRD1	370	-0.4001	0.1347	-0.6641	-0.1361	-2.971	0.003175	Insomnia
12:131569771:G:T	12	131569771	T	ADGRD1	370	-0.4001	0.1347	-0.6641	-0.1361	-2.971	0.003175	Insomnia
12:131570281:G:A	12	131570281	A	ADGRD1	370	-0.4001	0.1347	-0.6641	-0.1361	-2.971	0.003175	Insomnia
12:131570435:G:A	12	131570435	A	ADGRD1	370	-0.4001	0.1347	-0.6641	-0.1361	-2.971	0.003175	Insomnia
12:131582638:C:T	12	131582638	T	ADGRD1	370	-0.2152	0.08297	-0.3779	-0.05263	-2.594	0.009871	Insomnia
12:131582655:T:C	12	131582655	C	ADGRD1	370	-0.2152	0.08297	-0.3779	-0.05263	-2.594	0.009871	Insomnia
12:131582910:G:C	12	131582910	C	ADGRD1	370	-0.2152	0.08297	-0.3779	-0.05263	-2.594	0.009871	Insomnia
12:131584371:A:T	12	131584371	T	ADGRD1	370	-0.2152	0.08297	-0.3779	-0.05263	-2.594	0.009871	Insomnia
12:131586282:G:A	12	131586282	A	ADGRD1	370	-0.2152	0.08297	-0.3779	-0.05263	-2.594	0.009871	Insomnia
12:131607184:G:C	12	131607184	C	ADGRD1	370	-0.2375	0.07904	-0.3925	-0.08263	-3.005	0.002841	Insomnia
12:131608284:G:A	12	131608284	A	ADGRD1	370	-0.2261	0.08202	-0.3869	-0.06539	-2.757	0.006131	Insomnia
12:131609386:C:T	12	131609386	T	ADGRD1	370	-0.2261	0.08202	-0.3869	-0.06539	-2.757	0.006131	Insomnia
12:131609729:T:A	12	131609729	A	ADGRD1	370	-0.2261	0.08202	-0.3869	-0.06539	-2.757	0.006131	Insomnia
12:131610065:A:G	12	131610065	G	ADGRD1	370	-0.2261	0.08202	-0.3869	-0.06539	-2.757	0.006131	Insomnia
12:131611908:C:T	12	131611908	T	ADGRD1	370	-0.2261	0.08202	-0.3869	-0.06539	-2.757	0.006131	Insomnia
16:9852267:A:G	16	9852267	G	GRIN2A	370	-1.031	0.2849	-1.59	-0.4731	-3.62	0.0003369	Insomnia
16:9854203:T:C	16	9854203	C	GRIN2A	370	-1.031	0.2849	-1.59	-0.4731	-3.62	0.0003369	Insomnia
16:9854989:G:C	16	9854989	C	GRIN2A	370	-1.031	0.2849	-1.59	-0.4731	-3.62	0.0003369	Insomnia
16:9855621:G:T	16	9855621	T	GRIN2A	370	-1.031	0.2849	-1.59	-0.4731	-3.62	0.0003369	Insomnia
16:9860450:G:A	16	9860450	A	GRIN2A	370	-1.031	0.2849	-1.59	-0.4731	-3.62	0.0003369	Insomnia
16:9861942:C:T	16	9861942	T	GRIN2A	370	-1.031	0.2849	-1.59	-0.4731	-3.62	0.0003369	Insomnia
16:9862023:T:C	16	9862023	C	GRIN2A	370	-1.031	0.2849	-1.59	-0.4731	-3.62	0.0003369	Insomnia
16:9863984:T:A	16	9863984	A	GRIN2A	370	-1.031	0.2849	-1.59	-0.4731	-3.62	0.0003369	Insomnia
16:9864130:C:A	16	9864130	A	GRIN2A	370	-1.031	0.2849	-1.59	-0.4731	-3.62	0.0003369	Insomnia
16:9864419:G:A	16	9864419	A	GRIN2A	370	-1.031	0.2849	-1.59	-0.4731	-3.62	0.0003369	Insomnia
16:9864666:A:G	16	9864666	G	GRIN2A	370	-1.031	0.2849	-1.59	-0.4731	-3.62	0.0003369	Insomnia
16:9864777:G:A	16	9864777	A	GRIN2A	370	-1.031	0.2849	-1.59	-0.4731	-3.62	0.0003369	Insomnia
16:9864811:T:C	16	9864811	C	GRIN2A	370	-1.031	0.2849	-1.59	-0.4731	-3.62	0.0003369	Insomnia
16:9865094:G:A	16	9865094	A	GRIN2A	370	-1.031	0.2849	-1.59	-0.4731	-3.62	0.0003369	Insomnia
16:9865147:C:T	16	9865147	T	GRIN2A	370	-1.031	0.2849	-1.59	-0.4731	-3.62	0.0003369	Insomnia
16:9865189:G:A	16	9865189	A	GRIN2A	370	-1.031	0.2849	-1.59	-0.4731	-3.62	0.0003369	Insomnia
16:9865557:T:A	16	9865557	A	GRIN2A	370	-1.031	0.2849	-1.59	-0.4731	-3.62	0.0003369	Insomnia
16:9865637:T:G	16	9865637	G	GRIN2A	370	-1.031	0.2849	-1.59	-0.4731	-3.62	0.0003369	Insomnia
16:9865701:T:C	16	9865701	C	GRIN2A	370	-1.01	0.2741	-1.547	-0.4725	-3.684	0.0002654	Insomnia
16:9865960:G:A	16	9865960	A	GRIN2A	370	-1.031	0.2849	-1.59	-0.4731	-3.62	0.0003369	Insomnia
16:9866056:A:G	16	9866056	G	GRIN2A	370	-1.031	0.2849	-1.59	-0.4731	-3.62	0.0003369	Insomnia
16:9866353:G:A	16	9866353	A	GRIN2A	370	-1.031	0.2849	-1.59	-0.4731	-3.62	0.0003369	Insomnia
16:9866367:G:A	16	9866367	A	GRIN2A	370	-1.031	0.2849	-1.59	-0.4731	-3.62	0.0003369	Insomnia
16:9866511:G:A	16	9866511	A	GRIN2A	370	-1.031	0.2849	-1.59	-0.4731	-3.62	0.0003369	Insomnia
16:9866512:C:T	16	9866512	T	GRIN2A	370	-1.031	0.2849	-1.59	-0.4731	-3.62	0.0003369	Insomnia
16:9866546:G:T	16	9866546	T	GRIN2A	370	-1.031	0.2849	-1.59	-0.4731	-3.62	0.0003369	Insomnia
16:9866969:T:C	16	9866969	C	GRIN2A	370	-1.031	0.2849	-1.59	-0.4731	-3.62	0.0003369	Insomnia
16:9867621:G:C	16	9867621	C	GRIN2A	370	-1.031	0.2849	-1.59	-0.4731	-3.62	0.0003369	Insomnia
16:9870221:G:A	16	9870221	A	GRIN2A	370	-1.031	0.2849	-1.59	-0.4731	-3.62	0.0003369	Insomnia
16:9872851:A:G	16	9872851	G	GRIN2A	370	-1.031	0.2849	-1.59	-0.4731	-3.62	0.0003369	Insomnia
16:9886248:T:A	16	9886248	A	GRIN2A	370	-0.9543	0.2747	-1.493	-0.4159	-3.474	0.0005758	Insomnia
16:9898454:G:A	16	9898454	A	GRIN2A	370	-0.9543	0.2747	-1.493	-0.4159	-3.474	0.0005758	Insomnia
16:9900279:G:A	16	9900279	A	GRIN2A	370	-0.9543	0.2747	-1.493	-0.4159	-3.474	0.0005758	Insomnia
16:9903152:C:T	16	9903152	T	GRIN2A	370	-0.9543	0.2747	-1.493	-0.4159	-3.474	0.0005758	Insomnia
16:9907399:G:A	16	9907399	A	GRIN2A	370	-0.9543	0.2747	-1.493	-0.4159	-3.474	0.0005758	Insomnia
16:9909974:G:C	16	9909974	C	GRIN2A	370	-0.8796	0.2671	-1.403	-0.3561	-3.293	0.001089	Insomnia
16:9969343:C:T	16	9969343	T	GRIN2A	370	-0.7541	0.2781	-1.299	-0.2091	-2.712	0.007018	Insomnia
16:9994104:G:A	16	9994104	A	GRIN2A	370	-0.7541	0.2781	-1.299	-0.2091	-2.712	0.007018	Insomnia
1:34043287:C:A	1	34043287	A	CSMD2	370	0.2412	0.08048	0.08346	0.3989	2.997	0.002918	SleepDuration
1:225104923:G:T	1	225104923	T	DNAH14	370	0.5804	0.165	0.257	0.9039	3.517	0.0004932	SleepDuration
1:225140864:G:A	1	225140864	A	DNAH14	370	-0.6117	0.2247	-1.052	-0.1712	-2.722	0.006809	SleepDuration
1:225166471:C:T	1	225166471	T	DNAH14	370	0.4899	0.1484	0.1991	0.7807	3.302	0.001058	SleepDuration
1:225173984:G:A	1	225173984	A	DNAH14	370	0.6098	0.1668	0.2829	0.9367	3.656	0.0002951	SleepDuration
1:225188226:C:G	1	225188226	G	DNAH14	370	0.6098	0.1668	0.2829	0.9367	3.656	0.0002951	SleepDuration
1:225189455:A:G	1	225189455	G	DNAH14	370	-0.6117	0.2247	-1.052	-0.1712	-2.722	0.006809	SleepDuration
1:225238748:C:T	1	225238748	T	DNAH14	370	0.5286	0.1719	0.1917	0.8655	3.075	0.002267	SleepDuration
1:225313620:G:T	1	225313620	T	DNAH14	370	-0.6117	0.2247	-1.052	-0.1712	-2.722	0.006809	SleepDuration
1:225369773:C:T	1	225369773	T	DNAH14	370	-0.5905	0.2201	-1.022	-0.1591	-2.683	0.007643	SleepDuration
1:225397453:G:A	1	225397453	A	DNAH14	370	0.5286	0.1719	0.1917	0.8655	3.075	0.002267	SleepDuration
1:225407873:G:A	1	225407873	A	DNAH14	370	-0.5905	0.2201	-1.022	-0.1591	-2.683	0.007643	SleepDuration
1:225429946:T:A	1	225429946	A	DNAH14	370	1.093	0.379	0.35	1.836	2.883	0.004173	SleepDuration
1:225440871:A:G	1	225440871	G	DNAH14	370	0.4806	0.1679	0.1516	0.8096	2.863	0.004444	SleepDuration
1:225443137:T:G	1	225443137	G	DNAH14	370	-0.764	0.2924	-1.337	-0.191	-2.613	0.009352	SleepDuration
1:225535523:G:A	1	225535523	A	DNAH14	370	-0.5528	0.2018	-0.9483	-0.1573	-2.739	0.006465	SleepDuration
1:225538052:C:T	1	225538052	T	DNAH14	370	-0.3229	0.1087	-0.536	-0.1098	-2.969	0.003187	SleepDuration
4:40552440:C:T	4	40552440	T	RBM47	370	-0.2137	0.08122	-0.3729	-0.05452	-2.631	0.008877	SleepDuration
4:40553177:T:C	4	40553177	C	RBM47	370	-0.221	0.08094	-0.3796	-0.06234	-2.73	0.006646	SleepDuration
4:40554948:T:C	4	40554948	C	RBM47	370	-0.2207	0.08088	-0.3792	-0.06215	-2.728	0.006681	SleepDuration
4:40555499:A:G	4	40555499	G	RBM47	370	-0.2207	0.08088	-0.3792	-0.06215	-2.728	0.006681	SleepDuration
4:113272049:T:C	4	113272049	C	ALPK1	370	-0.2138	0.07519	-0.3612	-0.06645	-2.844	0.004717	SleepDuration
4:113279968:C:G	4	113279968	G	ALPK1	370	-0.2058	0.07656	-0.3558	-0.05574	-2.688	0.007525	SleepDuration
4:113281951:T:C	4	113281951	C	ALPK1	370	-0.2228	0.07565	-0.3711	-0.07453	-2.945	0.003442	SleepDuration
4:113282950:C:G	4	113282950	G	ALPK1	370	-0.2228	0.07565	-0.3711	-0.07453	-2.945	0.003442	SleepDuration
4:113290398:T:A	4	113290398	A	ALPK1	370	-0.2228	0.07565	-0.3711	-0.07453	-2.945	0.003442	SleepDuration
4:113356495:G:T	4	113356495	T	ALPK1	370	-0.227	0.08274	-0.3891	-0.06481	-2.743	0.006391	SleepDuration
4:113356961:G:A	4	113356961	A	ALPK1	370	-0.227	0.08274	-0.3891	-0.06481	-2.743	0.006391	SleepDuration
4:113358286:G:T	4	113358286	T	ALPK1	370	-0.227	0.08274	-0.3891	-0.06481	-2.743	0.006391	SleepDuration
4:113360369:C:T	4	113360369	T	ALPK1	370	-0.2215	0.0834	-0.3849	-0.05804	-2.656	0.008267	SleepDuration
4:113362316:A:G	4	113362316	G	ALPK1	370	-0.2642	0.08281	-0.4265	-0.1019	-3.191	0.001546	SleepDuration
4:113363048:G:A	4	113363048	A	ALPK1	370	-0.2642	0.08281	-0.4265	-0.1019	-3.191	0.001546	SleepDuration
9:15189242:T:C	9	15189242	C	TTC39B	370	-0.9369	0.3494	-1.622	-0.2522	-2.682	0.007668	SleepDuration
9:15258006:C:T	9	15258006	T	TTC39B	370	-1.329	0.3899	-2.093	-0.5646	-3.408	0.0007293	SleepDuration
9:15283640:C:T	9	15283640	T	TTC39B	370	-1.599	0.4623	-2.505	-0.6928	-3.459	0.0006089	SleepDuration
9:15294073:A:C	9	15294073	C	TTC39B	370	-0.3796	0.144	-0.6619	-0.09741	-2.636	0.008746	SleepDuration
9:15295276:T:C	9	15295276	C	TTC39B	370	-0.3796	0.144	-0.6619	-0.09741	-2.636	0.008746	SleepDuration
9:15297028:G:A	9	15297028	A	TTC39B	370	-0.3796	0.144	-0.6619	-0.09741	-2.636	0.008746	SleepDuration
12:32683550:A:G	12	32683550	G	FGD4	370	0.8516	0.2881	0.287	1.416	2.956	0.003321	SleepDuration
12:131617309:T:C	12	131617309	C	ADGRD1	370	0.1959	0.07461	0.0497	0.3422	2.626	0.009013	SleepDuration
12:131618102:C:A	12	131618102	A	ADGRD1	370	0.1959	0.07461	0.0497	0.3422	2.626	0.009013	SleepDuration
17:31258352:G:A	17	31258352	A	TMEM98	370	0.3973	0.1499	0.1036	0.691	2.651	0.008384	SleepDuration
17:31260255:C:T	17	31260255	T	TMEM98	370	0.4191	0.1485	0.1281	0.7101	2.823	0.005029	SleepDuration
17:31261206:G:C	17	31261206	C	TMEM98	370	0.3973	0.1499	0.1036	0.691	2.651	0.008384	SleepDuration
17:31261382:G:A	17	31261382	A	TMEM98	370	0.3973	0.1499	0.1036	0.691	2.651	0.008384	SleepDuration
17:31261463:T:C	17	31261463	C	TMEM98	370	0.3973	0.1499	0.1036	0.691	2.651	0.008384	SleepDuration
17:31261490:T:C	17	31261490	C	TMEM98	370	0.3973	0.1499	0.1036	0.691	2.651	0.008384	SleepDuration
17:31261690:G:A	17	31261690	A	TMEM98	370	0.3973	0.1499	0.1036	0.691	2.651	0.008384	SleepDuration
17:31261974:C:G	17	31261974	G	TMEM98	370	0.3973	0.1499	0.1036	0.691	2.651	0.008384	SleepDuration
17:31262092:T:G	17	31262092	G	TMEM98	370	0.3973	0.1499	0.1036	0.691	2.651	0.008384	SleepDuration
17:31263771:A:T	17	31263771	T	TMEM98	370	0.3973	0.1499	0.1036	0.691	2.651	0.008384	SleepDuration
17:31263987:G:A	17	31263987	A	TMEM98	370	0.3973	0.1499	0.1036	0.691	2.651	0.008384	SleepDuration
17:31264480:T:C	17	31264480	C	TMEM98	370	0.3973	0.1499	0.1036	0.691	2.651	0.008384	SleepDuration
17:31265188:G:A	17	31265188	A	TMEM98	370	0.3973	0.1499	0.1036	0.691	2.651	0.008384	SleepDuration
17:31265878:A:G	17	31265878	G	TMEM98	370	0.3973	0.1499	0.1036	0.691	2.651	0.008384	SleepDuration
17:31266726:G:T	17	31266726	T	TMEM98	370	0.3973	0.1499	0.1036	0.691	2.651	0.008384	SleepDuration
17:31268015:C:T	17	31268015	T	TMEM98	370	0.3973	0.1499	0.1036	0.691	2.651	0.008384	SleepDuration
17:31269061:A:G	17	31269061	G	TMEM98	370	0.3973	0.1499	0.1036	0.691	2.651	0.008384	SleepDuration
17:31269782:A:G	17	31269782	G	TMEM98	370	0.3973	0.1499	0.1036	0.691	2.651	0.008384	SleepDuration
17:31269893:G:A	17	31269893	A	TMEM98	370	0.3973	0.1499	0.1036	0.691	2.651	0.008384	SleepDuration
17:31270719:G:A	17	31270719	A	TMEM98	370	0.3973	0.1499	0.1036	0.691	2.651	0.008384	SleepDuration
22:25596048:C:T	22	25596048	T	CRYBB3	370	-0.4685	0.1738	-0.8091	-0.1278	-2.695	0.007368	SleepDuration
22:25596074:G:C	22	25596074	C	CRYBB3	370	-0.4685	0.1738	-0.8091	-0.1278	-2.695	0.007368	SleepDuration
22:25597842:A:G	22	25597842	G	CRYBB3	370	-0.4685	0.1738	-0.8091	-0.1278	-2.695	0.007368	SleepDuration
